# Supplementary material for: Revisiting the taxonomy of Dioclea and related genera (Leguminosae, Papilionoideae), with new generic circumscriptions
Source: PhytoKeys. 2020 Oct 21;164:67–114. doi: 10.3897/phytokeys.164.55441 (PMC8359005; doi:10.3897/phytokeys.164.55441)
Supplement: XML Treatment for Dioclea [file phytokeys.164.55441-treatment1.xml]

<!DOCTYPE tp:taxon-treatment
  PUBLIC "-//TaxonX//DTD Taxonomic Treatment Publishing DTD v0 20100105//EN" "tax-treatment-NSO.dtd">
<tp:taxon-treatment xmlns:tp="http://www.plazi.org/taxpub"><tp:treatment-meta><kwd-group><label>Taxon classification</label><kwd><named-content xmlns:xlink="http://www.w3.org/1999/xlink" content-type="kingdom">Plantae</named-content></kwd><kwd><named-content xmlns:xlink="http://www.w3.org/1999/xlink" content-type="order">Fabales</named-content></kwd><kwd><named-content xmlns:xlink="http://www.w3.org/1999/xlink" content-type="family">Fabaceae</named-content></kwd></kwd-group><mixed-citation publication-type="journal"><person-group><name><surname>de Queiroz</surname><given-names>Luciano Paganucci</given-names></name><name><surname>Snak</surname><given-names>Cristiane</given-names></name></person-group><article-title>Revisiting the taxonomy of <italic><tp:taxon-name><tp:taxon-name-part taxon-name-part-type="genus" reg="Dioclea">Dioclea</tp:taxon-name-part></tp:taxon-name></italic> and related genera (<tp:taxon-name><tp:taxon-name-part taxon-name-part-type="family">Leguminosae</tp:taxon-name-part></tp:taxon-name>, <tp:taxon-name><tp:taxon-name-part taxon-name-part-type="subfamily">Papilionoideae</tp:taxon-name-part></tp:taxon-name>), with new generic circumscriptions</article-title><source>PhytoKeys</source><day>21</day><month>10</month><year>2020</year><volume>164</volume><fpage>67</fpage><lpage>114</lpage><pub-id pub-id-type="doi">10.3897/phytokeys.164.55441</pub-id></mixed-citation></tp:treatment-meta><tp:nomenclature><label>1.</label><tp:taxon-name><object-id xmlns:xlink="http://www.w3.org/1999/xlink" content-type="arpha" xlink:type="simple">1D40AC02-EA5A-5AEC-8CC2-81995B6EF909</object-id>
              <tp:taxon-name-part taxon-name-part-type="genus" reg="Dioclea">Dioclea</tp:taxon-name-part>
            </tp:taxon-name><tp:taxon-authority>Kunth, Nov. Gen. Sp. (quarto ed.) 6: 437. 1823 [Sept. 1824].</tp:taxon-authority><tp:nomenclature-citation-list><tp:nomenclature-citation><tp:taxon-name>
                  <tp:taxon-name-part taxon-name-part-type="genus" reg="Hymenospron">Hymenospron</tp:taxon-name-part>
                </tp:taxon-name><comment>Spreng., Syst. Veg. [Sprengel] 4(2): 283. 1827. Type: <tp:taxon-name><tp:taxon-name-part taxon-name-part-type="genus" reg="Hymenospron">Hymenospron</tp:taxon-name-part> <tp:taxon-name-part taxon-name-part-type="species" reg="apurense">apurense</tp:taxon-name-part></tp:taxon-name> (Kunth) Spreng. [≡<tp:taxon-name><tp:taxon-name-part taxon-name-part-type="genus" reg="Dioclea">Dioclea</tp:taxon-name-part> <tp:taxon-name-part taxon-name-part-type="species" reg="apurensis">apurensis</tp:taxon-name-part></tp:taxon-name> Kunth].</comment></tp:nomenclature-citation><tp:nomenclature-citation><tp:taxon-name>
                  <tp:taxon-name-part taxon-name-part-type="genus" reg="Dioclea">Dioclea</tp:taxon-name-part> <tp:taxon-name-part taxon-name-part-type="authority">Kunth</tp:taxon-name-part> <tp:taxon-name-part taxon-name-part-type="infraspecific-rank">sect.</tp:taxon-name-part> <tp:taxon-name-part taxon-name-part-type="section" reg="Dioclea">Dioclea</tp:taxon-name-part></tp:taxon-name><comment>[‘<tp:taxon-name><tp:taxon-name-part taxon-name-part-type="genus" reg="Eudioclea">Eudioclea</tp:taxon-name-part></tp:taxon-name>’] in Benth., Comm. Legum. Gen. 2: 69. 1837.</comment></tp:nomenclature-citation><tp:nomenclature-citation><tp:taxon-name>
                  <tp:taxon-name-part taxon-name-part-type="genus" reg="Crepidotropis">Crepidotropis</tp:taxon-name-part>
                </tp:taxon-name><comment>Walp., Linnaea 14: 296. 1840. Type: <tp:taxon-name><tp:taxon-name-part taxon-name-part-type="genus" reg="Crepidotropis">Crepidotropis</tp:taxon-name-part> <tp:taxon-name-part taxon-name-part-type="species" reg="brasiliensis">brasiliensis</tp:taxon-name-part></tp:taxon-name> Walp. [= <tp:taxon-name><tp:taxon-name-part taxon-name-part-type="genus" reg="Dioclea">Dioclea</tp:taxon-name-part> <tp:taxon-name-part taxon-name-part-type="species" reg="virgata">virgata</tp:taxon-name-part></tp:taxon-name> (Rich.) Amshoff].</comment></tp:nomenclature-citation><tp:nomenclature-citation><tp:taxon-name>
                  <tp:taxon-name-part taxon-name-part-type="genus" reg="Dioclea">Dioclea</tp:taxon-name-part> <tp:taxon-name-part taxon-name-part-type="authority">Kunth</tp:taxon-name-part> <tp:taxon-name-part taxon-name-part-type="infraspecific-rank">subg.</tp:taxon-name-part> <tp:taxon-name-part taxon-name-part-type="subgenus" reg="Dioclea">Dioclea</tp:taxon-name-part></tp:taxon-name><comment>in R.H. Maxwell, Novon 21(2): 227. 2011.</comment></tp:nomenclature-citation><tp:nomenclature-citation><tp:taxon-name>
                  <tp:taxon-name-part taxon-name-part-type="genus" reg="Dioclea">Dioclea</tp:taxon-name-part> <tp:taxon-name-part taxon-name-part-type="authority">Kunth</tp:taxon-name-part> <tp:taxon-name-part taxon-name-part-type="infraspecific-rank">ser.</tp:taxon-name-part> <tp:taxon-name-part taxon-name-part-type="series" reg="Dioclea">Dioclea</tp:taxon-name-part></tp:taxon-name><comment>in R.H. Maxwell, Novon 21(2): 227. 2011.</comment></tp:nomenclature-citation><tp:nomenclature-citation><tp:taxon-name>
                  <tp:taxon-name-part taxon-name-part-type="genus" reg="Dioclea">Dioclea</tp:taxon-name-part> <tp:taxon-name-part taxon-name-part-type="infraspecific-rank">ser.</tp:taxon-name-part> <tp:taxon-name-part taxon-name-part-type="series" reg="Virgatae">Virgatae</tp:taxon-name-part></tp:taxon-name><comment>R.H. Maxwell, Novon 21(2): 229. 2011. Type: <tp:taxon-name><tp:taxon-name-part taxon-name-part-type="genus" reg="Dioclea">Dioclea</tp:taxon-name-part> <tp:taxon-name-part taxon-name-part-type="species" reg="virgata">virgata</tp:taxon-name-part></tp:taxon-name> (Rich.) Amshoff.</comment></tp:nomenclature-citation></tp:nomenclature-citation-list></tp:nomenclature><tp:treatment-sec sec-type="material" id="SECID0EKIDI"><title>Type.</title><p>[lectotype, designated by <xref ref-type="bibr" rid="B10">Britton and Wilson (1924)</xref>]. <italic><tp:taxon-name><tp:taxon-name-part taxon-name-part-type="genus" reg="Dioclea">Dioclea</tp:taxon-name-part> <tp:taxon-name-part taxon-name-part-type="species" reg="sericea">sericea</tp:taxon-name-part></tp:taxon-name></italic> Kunth.</p></tp:treatment-sec><tp:treatment-sec sec-type="description" id="SECID0E6IDI"><title>Description.</title><p>Woody vines along forest edges, trailing or shrubby in open habitats. <bold>Stipules</bold> basifixed, not prolonged beyond their bases. <bold>Leaves</bold> pinnately trifoliolate, stipellate, leaf rachis short, mostly &lt; 5 mm long. <bold>Inflorescence</bold> an erect pseudoraceme, nodes multiflorous, woody, sessile, secundiflorous; bracteoles chartaceous or membranous. <bold>Flowers</bold> with calyx chartaceous, campanulate, the four lobes having almost the same length, upper lobe entire, triangulate, obtuse or acute, the other three lobes triangulate, acute, the lower lobe as long as the upper lobe; petals membranous, mostly purple, rarely withish-purple or reddish-purple, standard petal reflexed, ecallose, but slightly thickened near the base, provided with two basal and reflexed auricles, pubescent towards the apex on the outer surface, wing petals as long as the keel, oblong to obovate, provided with a basal spur on the upper margin, keel petals straight, elliptic to obovate, upper margin dentate, serrate or fimbriate; androecium pseudomonadelphous, the 10 stamens joined into a tube but the filament of the vexillary stamen free at the base, anthers monomorphic, all 10 stamens fertile; intrastaminal nectary disc entire, collar-shape; pistil sigmoid, ovary mostly 7‒15-ovulate, stipitate, style not swollen. <bold>Fruits</bold> linear, mostly 5× longer than wide, up to 2.5 cm wide, elastically dehiscent, the thin woody valves explosively twisting to release the seeds, upper margin straight and provided with a longitudinal rib or wing to each side of the suture. <bold>Seeds</bold> small, up to 14 mm long and 8 mm wide, lenticular (slightly biconvex); testa hard (bony), smooth, mostly mottled; hilum linear, encircling almost half of the seed’s circumference (Fig. <xref ref-type="fig" rid="F2">2G–K</xref>).</p><fig id="F2" position="float" orientation="portrait"><object-id xmlns:xlink="http://www.w3.org/1999/xlink" content-type="doi" xlink:type="simple">10.3897/phytokeys.164.55441.figure2</object-id><object-id xmlns:xlink="http://www.w3.org/1999/xlink" content-type="arpha" xlink:type="simple">8F050AFF-966D-5C82-91C1-D7EFD0BEA521</object-id><label>Figure 2.</label><caption><p>Representatives of the clade A. <italic><tp:taxon-name><tp:taxon-name-part taxon-name-part-type="genus" reg="Cleobulia">Cleobulia</tp:taxon-name-part> <tp:taxon-name-part taxon-name-part-type="species" reg="coccinea">coccinea</tp:taxon-name-part></tp:taxon-name></italic> (Mart. ex Benth.) L.P. Queiroz <bold>A</bold> flowering vine showing the arcuate inflorescences <bold>B</bold> detail of the inflorescence showing resupinate flowers; the inset highlights the wing petals (w) much shorter than the standard (s) and keel petals (k) <bold>C</bold> fruit (from <italic>Queiroz 16029</italic>). <italic><tp:taxon-name><tp:taxon-name-part taxon-name-part-type="genus" reg="Cleobulia">Cleobulia</tp:taxon-name-part> <tp:taxon-name-part taxon-name-part-type="species" reg="diocleoides">diocleoides</tp:taxon-name-part></tp:taxon-name></italic> Benth. <bold>D</bold> a resupinate flower showing the reduced wing (from <italic>Queiroz 16036</italic>). <italic><tp:taxon-name><tp:taxon-name-part taxon-name-part-type="genus" reg="Cymbosema">Cymbosema</tp:taxon-name-part> <tp:taxon-name-part taxon-name-part-type="species" reg="roseum">roseum</tp:taxon-name-part></tp:taxon-name></italic> Benth. <bold>E</bold> part of the inflorescence showing the bird pollinated flowers and the free adaxial stamen (arrow) <bold>F</bold> immature fruits showing the characteristic broad oblong fruit body and the long beak (from <italic>Cardoso2868</italic>). <italic><tp:taxon-name><tp:taxon-name-part taxon-name-part-type="genus" reg="Dioclea">Dioclea</tp:taxon-name-part> <tp:taxon-name-part taxon-name-part-type="species" reg="virgata">virgata</tp:taxon-name-part></tp:taxon-name></italic> (Rich.) Amshoff <bold>G</bold> flowers (from <italic>Cardoso 2374</italic>) <bold>H</bold> fruits (from <italic>Cardoso 2100</italic>). <italic><tp:taxon-name><tp:taxon-name-part taxon-name-part-type="genus" reg="Dioclea">Dioclea</tp:taxon-name-part> <tp:taxon-name-part taxon-name-part-type="species" reg="fimbriata">fimbriata</tp:taxon-name-part></tp:taxon-name></italic> Huber <bold>I</bold> flowers (from <italic>Snak 1223</italic>). <italic><tp:taxon-name><tp:taxon-name-part taxon-name-part-type="genus" reg="Dioclea">Dioclea</tp:taxon-name-part> <tp:taxon-name-part taxon-name-part-type="species" reg="burkartii">burkartii</tp:taxon-name-part></tp:taxon-name></italic> R.H. Maxwell <bold>J</bold> a seed showing the marbled testa and the elongate hilum encircling about half of its circumpherence (arrow; from <italic>Snak 826</italic>). <italic><tp:taxon-name><tp:taxon-name-part taxon-name-part-type="genus" reg="Dioclea">Dioclea</tp:taxon-name-part> <tp:taxon-name-part taxon-name-part-type="species" reg="apurensis">apurensis</tp:taxon-name-part></tp:taxon-name></italic><bold>K</bold> flowers (from <italic>Queiroz 13035</italic>). Photos <bold>A–D</bold>, <bold>J–K</bold>: L.P. Queiroz; <bold>E–H</bold>: D. Cardoso; <bold>I</bold>: C. Snak.</p></caption><graphic xmlns:xlink="http://www.w3.org/1999/xlink" xlink:href="phytokeys-164-067-g002.jpg" position="float" orientation="portrait" xlink:type="simple" id="oo_465929.jpg"><uri content-type="original_file" xlink:type="simple">https://binary.pensoft.net/fig/465929</uri></graphic></fig></tp:treatment-sec><tp:treatment-sec sec-type="discussion" id="SECID0E4NDI"><title>Discussion.</title><p><italic><tp:taxon-name><tp:taxon-name-part taxon-name-part-type="genus" reg="Dioclea">Dioclea</tp:taxon-name-part></tp:taxon-name></italic> was described by <xref ref-type="bibr" rid="B31">Kunth (1823 [1824])</xref> with two new species based on specimens collected by Humboldt and Bonpland: <italic><tp:taxon-name><tp:taxon-name-part taxon-name-part-type="genus" reg="Dioclea">D.</tp:taxon-name-part> <tp:taxon-name-part taxon-name-part-type="species" reg="apurensis">apurensis</tp:taxon-name-part></tp:taxon-name></italic>, from a depauperate fruiting specimen and <italic><tp:taxon-name><tp:taxon-name-part taxon-name-part-type="genus" reg="Dioclea">D.</tp:taxon-name-part> <tp:taxon-name-part taxon-name-part-type="species" reg="sericea">sericea</tp:taxon-name-part></tp:taxon-name></italic>, with four flowering specimens and illustrated in plate 576. <italic><tp:taxon-name><tp:taxon-name-part taxon-name-part-type="genus" reg="Dioclea">Dioclea</tp:taxon-name-part> <tp:taxon-name-part taxon-name-part-type="species" reg="sericea">sericea</tp:taxon-name-part></tp:taxon-name></italic> was selected as the type for the genus by <xref ref-type="bibr" rid="B10">Britton and Wilson (1924)</xref>.</p><p>A few months after Kunth’s publication, <xref ref-type="bibr" rid="B59">Sprengel (1825)</xref> used the name <italic><tp:taxon-name><tp:taxon-name-part taxon-name-part-type="genus" reg="Dioclea">Dioclea</tp:taxon-name-part></tp:taxon-name></italic> Spreng. for a genus of <tp:taxon-name><tp:taxon-name-part taxon-name-part-type="family">Boraginaceae</tp:taxon-name-part></tp:taxon-name>. Later, <xref ref-type="bibr" rid="B60">Sprengel (1827)</xref> created the genus <italic><tp:taxon-name><tp:taxon-name-part taxon-name-part-type="genus" reg="Hymenospron">Hymenospron</tp:taxon-name-part></tp:taxon-name></italic> to which he transferred both of Kunth’s species, together with a species currently ascribed to <italic><tp:taxon-name><tp:taxon-name-part taxon-name-part-type="genus" reg="Galactia">Galactia</tp:taxon-name-part></tp:taxon-name></italic> [<italic><tp:taxon-name><tp:taxon-name-part taxon-name-part-type="genus" reg="Galactia">G.</tp:taxon-name-part> <tp:taxon-name-part taxon-name-part-type="species" reg="rubra">rubra</tp:taxon-name-part></tp:taxon-name></italic> (Jacq.) Urb.]. <italic><tp:taxon-name><tp:taxon-name-part taxon-name-part-type="genus" reg="Dioclea">Dioclea</tp:taxon-name-part></tp:taxon-name></italic> Spreng. is a later homonym in relation to <italic><tp:taxon-name><tp:taxon-name-part taxon-name-part-type="genus" reg="Dioclea">Dioclea</tp:taxon-name-part></tp:taxon-name></italic> Kunth and thus illegitimate. <italic><tp:taxon-name><tp:taxon-name-part taxon-name-part-type="genus" reg="Hymenospron">Hymenospron</tp:taxon-name-part></tp:taxon-name></italic> Spreng. is a superfluous name with respect to <italic><tp:taxon-name><tp:taxon-name-part taxon-name-part-type="genus" reg="Dioclea">Dioclea</tp:taxon-name-part></tp:taxon-name></italic> Kunth. The genus <italic><tp:taxon-name><tp:taxon-name-part taxon-name-part-type="genus" reg="Crepidotropis">Crepidotropis</tp:taxon-name-part></tp:taxon-name></italic> was created by <xref ref-type="bibr" rid="B72">Walpers (1840)</xref> with just one species (<italic><tp:taxon-name><tp:taxon-name-part taxon-name-part-type="genus" reg="Crepidotropis">C.</tp:taxon-name-part> <tp:taxon-name-part taxon-name-part-type="species" reg="brasiliensis">brasiliensis</tp:taxon-name-part></tp:taxon-name></italic>) that is conspecific with <italic><tp:taxon-name><tp:taxon-name-part taxon-name-part-type="genus" reg="Dioclea">Dioclea</tp:taxon-name-part> <tp:taxon-name-part taxon-name-part-type="species" reg="virgata">virgata</tp:taxon-name-part></tp:taxon-name></italic> (Rich.) Amshoff.</p><p>The genus <italic><tp:taxon-name><tp:taxon-name-part taxon-name-part-type="genus" reg="Dioclea">Dioclea</tp:taxon-name-part></tp:taxon-name></italic> was named after Diocles of Carystus, a Greek philosopher from the 3rd century BC., probably because he associated the word ‘beans’ with the genus <italic><tp:taxon-name><tp:taxon-name-part taxon-name-part-type="genus" reg="Dolichos">Dolichos</tp:taxon-name-part></tp:taxon-name></italic> L., which, in its original circumscription, included species now ascribed to <italic><tp:taxon-name><tp:taxon-name-part taxon-name-part-type="genus" reg="Dioclea">Dioclea</tp:taxon-name-part></tp:taxon-name></italic> (<xref ref-type="bibr" rid="B11">Candolle, 1825</xref>: 379‒380).</p><p><italic><tp:taxon-name><tp:taxon-name-part taxon-name-part-type="genus" reg="Dioclea">Dioclea</tp:taxon-name-part></tp:taxon-name></italic> is diagnosed by the combination of flowers with a pseudomonadelphous androecium, standard petal reflexed and pubescent towards the apex, fruits with an oblong-linear, flat compressed body and explosive dehiscence and seeds elliptic-oblong, lenticular, with a long and linear hilum encircling about half of their circumference.</p><p>As circumscribed here, <italic><tp:taxon-name><tp:taxon-name-part taxon-name-part-type="genus" reg="Dioclea">Dioclea</tp:taxon-name-part></tp:taxon-name></italic> includes 13 species from the tropical Americas, ranging from coastal central Mexico to northern Argentina and Paraguay. <italic><tp:taxon-name><tp:taxon-name-part taxon-name-part-type="genus" reg="Dioclea">Dioclea</tp:taxon-name-part> <tp:taxon-name-part taxon-name-part-type="species" reg="virgata">virgata</tp:taxon-name-part></tp:taxon-name></italic> was introduced into the Old World and became a garden escape plant in Malaysia, Borneo and Ethiopia (<xref ref-type="bibr" rid="B35">Maxwell 1969</xref>; <xref ref-type="bibr" rid="B1">Adema 1998</xref>).</p></tp:treatment-sec><ref-list><ref id="B10"><mixed-citation xmlns:xlink="http://www.w3.org/1999/xlink" xlink:type="simple"><person-group><name name-style="western"><surname>Britton</surname><given-names>NL</given-names></name><name name-style="western"><surname>Wilson</surname><given-names>P</given-names></name></person-group> (<year>1924</year>) Botany of Porto Rico and the Virgin Islands, vol. 5, part 3. New York Academy of Sciences.</mixed-citation></ref><ref id="B31"><mixed-citation xmlns:xlink="http://www.w3.org/1999/xlink" xlink:type="simple"><person-group><name name-style="western"><surname>Kunth</surname><given-names>KS</given-names></name></person-group> (<year>1823 [1824]</year>) Nova genera et species plantarum: quas in peregrinatione ad plagam aequinoctialem orbis novi collegerunt /descripserunt, partim adumbraverunt Amat. Bonpland et Alex. de Humboldt, vol. 6. Typ. J. Smith, Paris.</mixed-citation></ref><ref id="B59"><mixed-citation xmlns:xlink="http://www.w3.org/1999/xlink" xlink:type="simple"><person-group><name name-style="western"><surname>Sprengel</surname><given-names>KPJ</given-names></name></person-group> (<year>1825 [1824]</year>) Caroli Linnaei Systema Vegetabilium, ed. 16, vol. 1. Sumtibus Librariae Dieterichianae, Gottingen.</mixed-citation></ref><ref id="B60"><mixed-citation xmlns:xlink="http://www.w3.org/1999/xlink" xlink:type="simple"><person-group><name name-style="western"><surname>Sprengel</surname><given-names>KPJ</given-names></name></person-group> (<year>1827</year>) Caroli Linnaei Systema Vegetabilium, ed. 16, vol. 4, part 2. Sumtibus Librariae Dieterichianae, Gottingen.</mixed-citation></ref><ref id="B72"><mixed-citation xmlns:xlink="http://www.w3.org/1999/xlink" xlink:type="simple"><person-group><name name-style="western"><surname>Walpers</surname><given-names>WG</given-names></name></person-group> (<year>1840</year>) <article-title><tp:taxon-name><tp:taxon-name-part taxon-name-part-type="family">Leguminosae</tp:taxon-name-part></tp:taxon-name>.</article-title> In: <person-group><name name-style="western"><surname>de Schlechtendal</surname><given-names>DFL</given-names></name></person-group> (<role>Ed.</role>) <issue-title>Collectio plantarum Bahiensium a Luschnatio decerpiarum, exsiccatarum et veno positarum.</issue-title><source>Linnaea</source><volume>14</volume>: <fpage>285</fpage>–<lpage>302</lpage>.</mixed-citation></ref><ref id="B11"><mixed-citation xmlns:xlink="http://www.w3.org/1999/xlink" xlink:type="simple"><person-group><name name-style="western"><surname>Candolle</surname><given-names>AP</given-names></name></person-group> (<year>1825</year>) Prodromus Systematis Naturalis Regni Vegetabilis, part 2. Sumptibus Sociorum Treuttel et Würtz, Paris.</mixed-citation></ref><ref id="B35"><mixed-citation xmlns:xlink="http://www.w3.org/1999/xlink" xlink:type="simple"><person-group><name name-style="western"><surname>Maxwell</surname><given-names>RH</given-names></name></person-group> (<year>1969</year>) The genus <tp:taxon-name><tp:taxon-name-part taxon-name-part-type="genus">Dioclea</tp:taxon-name-part></tp:taxon-name> (<tp:taxon-name><tp:taxon-name-part taxon-name-part-type="family">Fabaceae</tp:taxon-name-part></tp:taxon-name>) in the New World. PhD Dissertation, Southern Illinois University, Carbondale, U.S.A.</mixed-citation></ref><ref id="B1"><mixed-citation xmlns:xlink="http://www.w3.org/1999/xlink" xlink:type="simple"><person-group><name name-style="western"><surname>Adema</surname><given-names>F</given-names></name></person-group> (<year>1998</year>) Notes on Malesian <tp:taxon-name><tp:taxon-name-part taxon-name-part-type="family">Fabaceae</tp:taxon-name-part></tp:taxon-name> (<tp:taxon-name><tp:taxon-name-part taxon-name-part-type="family">Leguminosae</tp:taxon-name-part></tp:taxon-name>-<tp:taxon-name><tp:taxon-name-part taxon-name-part-type="subfamily">Papilionoideae</tp:taxon-name-part></tp:taxon-name>) 3. The genera <italic><tp:taxon-name><tp:taxon-name-part taxon-name-part-type="genus">Dioclea</tp:taxon-name-part></tp:taxon-name>, <tp:taxon-name><tp:taxon-name-part taxon-name-part-type="genus">Luzonia</tp:taxon-name-part></tp:taxon-name></italic>, and <italic><tp:taxon-name><tp:taxon-name-part taxon-name-part-type="genus">Macropsychanthus.</tp:taxon-name-part></tp:taxon-name></italic> Blumea 43: 233–239. <ext-link xlink:type="simple" ext-link-type="uri" xlink:href="http://www.repository.naturalis.nl/record/525756">http://www.repository.naturalis.nl/record/525756</ext-link></mixed-citation></ref></ref-list></tp:taxon-treatment>
