# Supplementary material for: Revisiting the taxonomy of Dioclea and related genera (Leguminosae, Papilionoideae), with new generic circumscriptions
Source: PhytoKeys. 2020 Oct 21;164:67–114. doi: 10.3897/phytokeys.164.55441 (PMC8359005; doi:10.3897/phytokeys.164.55441)
Supplement: XML Treatment for Dioclea virgata (Rich.) Amshoff var. virgata [file phytokeys.164.55441-treatment15.xml]

<!DOCTYPE tp:taxon-treatment
  PUBLIC "-//TaxonX//DTD Taxonomic Treatment Publishing DTD v0 20100105//EN" "tax-treatment-NSO.dtd">
<tp:taxon-treatment xmlns:tp="http://www.plazi.org/taxpub"><tp:treatment-meta><kwd-group><label>Taxon classification</label><kwd><named-content xmlns:xlink="http://www.w3.org/1999/xlink" content-type="kingdom">Plantae</named-content></kwd><kwd><named-content xmlns:xlink="http://www.w3.org/1999/xlink" content-type="order">Fabales</named-content></kwd><kwd><named-content xmlns:xlink="http://www.w3.org/1999/xlink" content-type="family">Fabaceae</named-content></kwd></kwd-group><mixed-citation publication-type="journal"><person-group><name><surname>de Queiroz</surname><given-names>Luciano Paganucci</given-names></name><name><surname>Snak</surname><given-names>Cristiane</given-names></name></person-group><article-title>Revisiting the taxonomy of <italic><tp:taxon-name><tp:taxon-name-part taxon-name-part-type="genus" reg="Dioclea">Dioclea</tp:taxon-name-part></tp:taxon-name></italic> and related genera (<tp:taxon-name><tp:taxon-name-part taxon-name-part-type="family">Leguminosae</tp:taxon-name-part></tp:taxon-name>, <tp:taxon-name><tp:taxon-name-part taxon-name-part-type="subfamily">Papilionoideae</tp:taxon-name-part></tp:taxon-name>), with new generic circumscriptions</article-title><source>PhytoKeys</source><day>21</day><month>10</month><year>2020</year><volume>164</volume><fpage>67</fpage><lpage>114</lpage><pub-id pub-id-type="doi">10.3897/phytokeys.164.55441</pub-id></mixed-citation></tp:treatment-meta><tp:nomenclature><label>1. 13. 1.</label><tp:taxon-name><object-id xmlns:xlink="http://www.w3.org/1999/xlink" content-type="arpha" xlink:type="simple">794135D6-7249-5755-847C-267558EB5D76</object-id>
              <tp:taxon-name-part taxon-name-part-type="genus" reg="Dioclea">Dioclea</tp:taxon-name-part>
              <tp:taxon-name-part taxon-name-part-type="species" reg="virgata">virgata</tp:taxon-name-part>
              <tp:taxon-name-part taxon-name-part-type="basionym-authority">(Rich.)</tp:taxon-name-part>
              <tp:taxon-name-part taxon-name-part-type="authority">Amshoff</tp:taxon-name-part>
              <tp:taxon-name-part taxon-name-part-type="infraspecific-rank">var.</tp:taxon-name-part>
              <tp:taxon-name-part taxon-name-part-type="variety" reg="virgata">virgata</tp:taxon-name-part>
            </tp:taxon-name><tp:nomenclature-citation-list><tp:nomenclature-citation><tp:taxon-name>
                  <tp:taxon-name-part taxon-name-part-type="genus" reg="Dioclea">Dioclea</tp:taxon-name-part> <tp:taxon-name-part taxon-name-part-type="species" reg="lasiocarpa">lasiocarpa</tp:taxon-name-part></tp:taxon-name><comment>Mart. ex Benth., Comm. Legum. Gen.: 69. 1837. Type: Brazil, Bahia, Salvador (‘Soteropolis’), <italic>Martius s.n. Obs. 2016</italic> (lectotype, designated here amongst the syntypes: M! [0240665]; isolectotypes: M! [0240664], M! [0240663]). Note: <xref ref-type="bibr" rid="B7">Bentham (1837)</xref> did not cite any specimen for his species <tp:taxon-name><tp:taxon-name-part taxon-name-part-type="genus" reg="Dioclea">D.</tp:taxon-name-part> <tp:taxon-name-part taxon-name-part-type="species" reg="lasiocarpa">lasiocarpa</tp:taxon-name-part></tp:taxon-name>. He recognised three unnamed varieties (α, β and ɣ); we selected the specimen cited for var. ‘α’ as the lectotype of the species.</comment></tp:nomenclature-citation><tp:nomenclature-citation><tp:taxon-name>
                  <tp:taxon-name-part taxon-name-part-type="genus" reg="Crepidotropis">Crepidotropis</tp:taxon-name-part> <tp:taxon-name-part taxon-name-part-type="species" reg="brasiliensis">brasiliensis</tp:taxon-name-part></tp:taxon-name><comment>Walpers, Linnaea 14: 296. 1840. Type: Brazil, Bahia, Cruz de Casma [probably Salvador], <italic>Luschnath s.n.</italic> (lectotype, designated here amongst the isotypes: HAL! [0120300]; isolectotype: LE). Note: <xref ref-type="bibr" rid="B35">Maxwell (1969)</xref> said that duplicates in LE are annotated with different numbers (#206, #781, #2054), but probably from the same gathering.</comment></tp:nomenclature-citation><tp:nomenclature-citation><tp:taxon-name>
                  <tp:taxon-name-part taxon-name-part-type="genus" reg="Canavalia">Canavalia</tp:taxon-name-part> <tp:taxon-name-part taxon-name-part-type="species" reg="bracteolata">bracteolata</tp:taxon-name-part></tp:taxon-name><comment>Merrill, J. Straits Br. Royal As. Soc. 86: 313. 1922. Type: Malaysia, Sabah, Sandakan, (Borneo), <italic>Ramos 1511</italic> (holotype: PHN; isotypes: A! [00059980], BM! [000958604], GH! [00059979], K! [000898374], L! [0018940], P! [00708471], US! [00004634]).</comment></tp:nomenclature-citation><tp:nomenclature-citation><tp:taxon-name>
                  <tp:taxon-name-part taxon-name-part-type="genus" reg="Canavalia">Canavalia</tp:taxon-name-part> <tp:taxon-name-part taxon-name-part-type="species" reg="peruviana">peruviana</tp:taxon-name-part></tp:taxon-name><comment>Piper, Publ. Field Mus. Bot. 4: 94. 1925. Type: Peru, La Merced, <italic>Macbride 5551</italic> (holotype: F! [0043480F]; isotypes: G! [00364938], US! [00004655]).</comment></tp:nomenclature-citation></tp:nomenclature-citation-list></tp:nomenclature><ref-list><ref id="B7"><mixed-citation xmlns:xlink="http://www.w3.org/1999/xlink" xlink:type="simple"><person-group><name name-style="western"><surname>Bentham</surname><given-names>G</given-names></name></person-group> (<year>1837</year>) Commentationes de Leguminosarum Generibus. Zollinger, Vienna, 1–488.</mixed-citation></ref><ref id="B35"><mixed-citation xmlns:xlink="http://www.w3.org/1999/xlink" xlink:type="simple"><person-group><name name-style="western"><surname>Maxwell</surname><given-names>RH</given-names></name></person-group> (<year>1969</year>) The genus <tp:taxon-name><tp:taxon-name-part taxon-name-part-type="genus">Dioclea</tp:taxon-name-part></tp:taxon-name> (<tp:taxon-name><tp:taxon-name-part taxon-name-part-type="family">Fabaceae</tp:taxon-name-part></tp:taxon-name>) in the New World. PhD Dissertation, Southern Illinois University, Carbondale, U.S.A.</mixed-citation></ref></ref-list></tp:taxon-treatment>
