# Supplementary material for: Revisiting the taxonomy of Dioclea and related genera (Leguminosae, Papilionoideae), with new generic circumscriptions
Source: PhytoKeys. 2020 Oct 21;164:67–114. doi: 10.3897/phytokeys.164.55441 (PMC8359005; doi:10.3897/phytokeys.164.55441)
Supplement: XML Treatment for Cymbosema [file phytokeys.164.55441-treatment17.xml]

<!DOCTYPE tp:taxon-treatment
  PUBLIC "-//TaxonX//DTD Taxonomic Treatment Publishing DTD v0 20100105//EN" "tax-treatment-NSO.dtd">
<tp:taxon-treatment xmlns:tp="http://www.plazi.org/taxpub"><tp:treatment-meta><kwd-group><label>Taxon classification</label><kwd><named-content xmlns:xlink="http://www.w3.org/1999/xlink" content-type="kingdom">Plantae</named-content></kwd><kwd><named-content xmlns:xlink="http://www.w3.org/1999/xlink" content-type="order">Fabales</named-content></kwd><kwd><named-content xmlns:xlink="http://www.w3.org/1999/xlink" content-type="family">Fabaceae</named-content></kwd></kwd-group><mixed-citation publication-type="journal"><person-group><name><surname>de Queiroz</surname><given-names>Luciano Paganucci</given-names></name><name><surname>Snak</surname><given-names>Cristiane</given-names></name></person-group><article-title>Revisiting the taxonomy of <italic><tp:taxon-name><tp:taxon-name-part taxon-name-part-type="genus" reg="Dioclea">Dioclea</tp:taxon-name-part></tp:taxon-name></italic> and related genera (<tp:taxon-name><tp:taxon-name-part taxon-name-part-type="family">Leguminosae</tp:taxon-name-part></tp:taxon-name>, <tp:taxon-name><tp:taxon-name-part taxon-name-part-type="subfamily">Papilionoideae</tp:taxon-name-part></tp:taxon-name>), with new generic circumscriptions</article-title><source>PhytoKeys</source><day>21</day><month>10</month><year>2020</year><volume>164</volume><fpage>67</fpage><lpage>114</lpage><pub-id pub-id-type="doi">10.3897/phytokeys.164.55441</pub-id></mixed-citation></tp:treatment-meta><tp:nomenclature><label>2.</label><tp:taxon-name><object-id xmlns:xlink="http://www.w3.org/1999/xlink" content-type="arpha" xlink:type="simple">5ED4272F-CA7C-5B99-A843-846B8540388D</object-id>
              <tp:taxon-name-part taxon-name-part-type="genus" reg="Cymbosema">Cymbosema</tp:taxon-name-part>
            </tp:taxon-name><tp:taxon-authority>Benth., J. Bot. (Hooker) 2: 61. 1840.</tp:taxon-authority></tp:nomenclature><tp:treatment-sec sec-type="material" id="SECID0EXSAK"><title>Type.</title><p><italic><tp:taxon-name><tp:taxon-name-part taxon-name-part-type="genus" reg="Cymbosema">Cymbosema</tp:taxon-name-part> <tp:taxon-name-part taxon-name-part-type="species" reg="roseum">roseum</tp:taxon-name-part></tp:taxon-name></italic> Benth.</p></tp:treatment-sec><tp:treatment-sec sec-type="description" id="SECID0EITAK"><title>Description.</title><p>Woody twining vines. <bold>Stipules</bold> basifixed, not prolonged beyond their base. <bold>Leaves</bold> pinnately trifoliolate, long, stipellate, leaf rachis 5–20 mm. <bold>Inflorescence</bold> an erect pseudoraceme, nodes multiflorous, sessile, secundiflorous; bracteoles chartaceous. <bold>Flowers</bold> with calyx chartaceous, campanulate, the four lobes of almost the same length, upper lobe entire, triangulate, obtuse, lower lobe ovate and acute; petals membranous, bright red, standard petal spreading, rarely reflexed, ecallose, provided with two basal and reflexed auricles, pubescent towards the apex on the outer surface, wing petals as long as the keel, oblong to obovate, provided with a basal spur at the upper margin, keel petals straight, oblanceolate, margins smooth; androecium diadelphous, the vexillary stamen free, the nine remainder fused but free distally, anthers monomorphic, all 10 stamens fertile; intrastaminal nectary disc entire, collar-shaped; pistil almost straight, ovary mostly 5‒6-ovulate, sessile, style not swollen. <bold>Fruits</bold> shortly oblong, 2.4–2.5× longer than wide, up to 2 cm wide, elastically dehiscent, the thin woody valves explosively twisting to release the seeds, upper margin straight, lacking ribs or wings, style persistent and extending as a downcurved rostrum. <bold>Seeds</bold> small, up to 10 mm long and 6 mm wide, lenticular (slightly biconvex); testa hard (bony), smooth; hilum linear, encircling almost half of the seed’s circumference. (Fig. <xref ref-type="fig" rid="F2">2E–F</xref>).</p><p><bold>Discussion</bold>. Our results support the recognition of <italic><tp:taxon-name><tp:taxon-name-part taxon-name-part-type="genus" reg="Cymbosema">Cymbosema</tp:taxon-name-part></tp:taxon-name></italic> as a monospecific genus, as originally proposed by <xref ref-type="bibr" rid="B8">Bentham (1840</xref>, <xref ref-type="bibr" rid="B9">1859</xref>) and maintained by <xref ref-type="bibr" rid="B36">Maxwell (1970)</xref>. <xref ref-type="bibr" rid="B74">Zamora (2000)</xref> synonymised <italic><tp:taxon-name><tp:taxon-name-part taxon-name-part-type="genus" reg="Cymbosema">Cymbosema</tp:taxon-name-part></tp:taxon-name></italic> in <italic><tp:taxon-name><tp:taxon-name-part taxon-name-part-type="genus" reg="Dioclea">Dioclea</tp:taxon-name-part></tp:taxon-name></italic>, a proposal that is not supported by our results, which recovered <italic><tp:taxon-name><tp:taxon-name-part taxon-name-part-type="genus" reg="Cymbosema">Cymbosema</tp:taxon-name-part></tp:taxon-name></italic> as sister to <italic><tp:taxon-name><tp:taxon-name-part taxon-name-part-type="genus" reg="Cleobulia">Cleobulia</tp:taxon-name-part></tp:taxon-name></italic> rather than to <italic><tp:taxon-name><tp:taxon-name-part taxon-name-part-type="genus" reg="Dioclea">Dioclea</tp:taxon-name-part></tp:taxon-name></italic>.</p><p><italic><tp:taxon-name><tp:taxon-name-part taxon-name-part-type="genus" reg="Cymbosema">Cymbosema</tp:taxon-name-part></tp:taxon-name></italic> is diagnosed as having flowers with a diadelphous androecium with the vexillary stamen free, petals bright red, the standard petal spreading (only rarely reflexed), keel petals with smooth margins and fruits oblong and falcate.</p><p>Distributed in the Amazon region, extending north to the Pacific coast of Mexico in wet forests.</p></tp:treatment-sec><tp:treatment-sec><!--Section generated to contain objects referenced in tp:taxon-treatment.--><fig id="F2" position="float" orientation="portrait"><object-id xmlns:xlink="http://www.w3.org/1999/xlink" content-type="doi" xlink:type="simple">10.3897/phytokeys.164.55441.figure2</object-id><object-id xmlns:xlink="http://www.w3.org/1999/xlink" content-type="arpha" xlink:type="simple">8F050AFF-966D-5C82-91C1-D7EFD0BEA521</object-id><label>Figure 2.</label><caption><p>Representatives of the clade A. <italic><tp:taxon-name><tp:taxon-name-part taxon-name-part-type="genus" reg="Cleobulia">Cleobulia</tp:taxon-name-part> <tp:taxon-name-part taxon-name-part-type="species" reg="coccinea">coccinea</tp:taxon-name-part></tp:taxon-name></italic> (Mart. ex Benth.) L.P. Queiroz <bold>A</bold> flowering vine showing the arcuate inflorescences <bold>B</bold> detail of the inflorescence showing resupinate flowers; the inset highlights the wing petals (w) much shorter than the standard (s) and keel petals (k) <bold>C</bold> fruit (from <italic>Queiroz 16029</italic>). <italic><tp:taxon-name><tp:taxon-name-part taxon-name-part-type="genus" reg="Cleobulia">Cleobulia</tp:taxon-name-part> <tp:taxon-name-part taxon-name-part-type="species" reg="diocleoides">diocleoides</tp:taxon-name-part></tp:taxon-name></italic> Benth. <bold>D</bold> a resupinate flower showing the reduced wing (from <italic>Queiroz 16036</italic>). <italic><tp:taxon-name><tp:taxon-name-part taxon-name-part-type="genus" reg="Cymbosema">Cymbosema</tp:taxon-name-part> <tp:taxon-name-part taxon-name-part-type="species" reg="roseum">roseum</tp:taxon-name-part></tp:taxon-name></italic> Benth. <bold>E</bold> part of the inflorescence showing the bird pollinated flowers and the free adaxial stamen (arrow) <bold>F</bold> immature fruits showing the characteristic broad oblong fruit body and the long beak (from <italic>Cardoso2868</italic>). <italic><tp:taxon-name><tp:taxon-name-part taxon-name-part-type="genus" reg="Dioclea">Dioclea</tp:taxon-name-part> <tp:taxon-name-part taxon-name-part-type="species" reg="virgata">virgata</tp:taxon-name-part></tp:taxon-name></italic> (Rich.) Amshoff <bold>G</bold> flowers (from <italic>Cardoso 2374</italic>) <bold>H</bold> fruits (from <italic>Cardoso 2100</italic>). <italic><tp:taxon-name><tp:taxon-name-part taxon-name-part-type="genus" reg="Dioclea">Dioclea</tp:taxon-name-part> <tp:taxon-name-part taxon-name-part-type="species" reg="fimbriata">fimbriata</tp:taxon-name-part></tp:taxon-name></italic> Huber <bold>I</bold> flowers (from <italic>Snak 1223</italic>). <italic><tp:taxon-name><tp:taxon-name-part taxon-name-part-type="genus" reg="Dioclea">Dioclea</tp:taxon-name-part> <tp:taxon-name-part taxon-name-part-type="species" reg="burkartii">burkartii</tp:taxon-name-part></tp:taxon-name></italic> R.H. Maxwell <bold>J</bold> a seed showing the marbled testa and the elongate hilum encircling about half of its circumpherence (arrow; from <italic>Snak 826</italic>). <italic><tp:taxon-name><tp:taxon-name-part taxon-name-part-type="genus" reg="Dioclea">Dioclea</tp:taxon-name-part> <tp:taxon-name-part taxon-name-part-type="species" reg="apurensis">apurensis</tp:taxon-name-part></tp:taxon-name></italic><bold>K</bold> flowers (from <italic>Queiroz 13035</italic>). Photos <bold>A–D</bold>, <bold>J–K</bold>: L.P. Queiroz; <bold>E–H</bold>: D. Cardoso; <bold>I</bold>: C. Snak.</p></caption><graphic xmlns:xlink="http://www.w3.org/1999/xlink" xlink:href="phytokeys-164-067-g002.jpg" position="float" orientation="portrait" xlink:type="simple" id="oo_465929.jpg"><uri content-type="original_file" xlink:type="simple">https://binary.pensoft.net/fig/465929</uri></graphic></fig></tp:treatment-sec><ref-list><ref id="B8"><mixed-citation xmlns:xlink="http://www.w3.org/1999/xlink" xlink:type="simple"><person-group><name name-style="western"><surname>Bentham</surname><given-names>G</given-names></name></person-group> (<year>1840</year>) <article-title>Contributions towards a Flora of South America. – Enumeration of Plants collected by Mr. Schomburgk in British Guiana.</article-title><source>Le Journal de Botanique</source><volume>2</volume>: <fpage>38</fpage>–<lpage>103</lpage>.</mixed-citation></ref><ref id="B9"><mixed-citation xmlns:xlink="http://www.w3.org/1999/xlink" xlink:type="simple"><person-group><name name-style="western"><surname>Bentham</surname><given-names>G</given-names></name></person-group> (<year>1859</year>) <tp:taxon-name><tp:taxon-name-part taxon-name-part-type="family">Leguminosae</tp:taxon-name-part></tp:taxon-name> 1, <tp:taxon-name><tp:taxon-name-part taxon-name-part-type="family">Papilionaceae</tp:taxon-name-part></tp:taxon-name>. In: Martius, CFP, Endlicher, S, Urban, I (Eds) Flora Brasiliensis, vol. 15, part 1. Frid. Fleisher, Munich.</mixed-citation></ref><ref id="B36"><mixed-citation xmlns:xlink="http://www.w3.org/1999/xlink" xlink:type="simple"><person-group><name name-style="western"><surname>Maxwell</surname><given-names>RH</given-names></name></person-group> (<year>1970</year>) <article-title>The genus <italic><tp:taxon-name><tp:taxon-name-part taxon-name-part-type="genus">Cymbosema</tp:taxon-name-part></tp:taxon-name></italic> (<tp:taxon-name><tp:taxon-name-part taxon-name-part-type="family">Leguminosae</tp:taxon-name-part></tp:taxon-name>): Notes and distribution.</article-title><source>Annals of the Missouri Botanical Garden</source><volume>57</volume>(<issue>2</issue>): <fpage>252</fpage>–<lpage>257</lpage>. <ext-link xlink:type="simple" ext-link-type="uri" xlink:href="https://www.jstor.org/stable/2395112">https://www.jstor.org/stable/2395112</ext-link>. <ext-link xlink:type="simple" ext-link-type="doi" xlink:href="10.2307/2395112">https://doi.org/10.2307/2395112</ext-link></mixed-citation></ref><ref id="B74"><mixed-citation xmlns:xlink="http://www.w3.org/1999/xlink" xlink:type="simple"><person-group><name name-style="western"><surname>Zamora</surname><given-names>N</given-names></name></person-group> (<year>2000</year>) <article-title>Nuevas especies y combinaciones en leguminosas de Mesoamerica.</article-title><source>Novon</source><volume>10</volume>(<issue>2</issue>): <fpage>175</fpage>–<lpage>180</lpage>. <ext-link xlink:type="simple" ext-link-type="doi" xlink:href="10.2307/3393023">https://doi.org/10.2307/3393023</ext-link></mixed-citation></ref></ref-list></tp:taxon-treatment>
