# Supplementary material for: Revisiting the taxonomy of Dioclea and related genera (Leguminosae, Papilionoideae), with new generic circumscriptions
Source: PhytoKeys. 2020 Oct 21;164:67–114. doi: 10.3897/phytokeys.164.55441 (PMC8359005; doi:10.3897/phytokeys.164.55441)
Supplement: XML Treatment for Cleobulia [file phytokeys.164.55441-treatment19.xml]

<!DOCTYPE tp:taxon-treatment
  PUBLIC "-//TaxonX//DTD Taxonomic Treatment Publishing DTD v0 20100105//EN" "tax-treatment-NSO.dtd">
<tp:taxon-treatment xmlns:tp="http://www.plazi.org/taxpub"><tp:treatment-meta><kwd-group><label>Taxon classification</label><kwd><named-content xmlns:xlink="http://www.w3.org/1999/xlink" content-type="kingdom">Plantae</named-content></kwd><kwd><named-content xmlns:xlink="http://www.w3.org/1999/xlink" content-type="order">Fabales</named-content></kwd><kwd><named-content xmlns:xlink="http://www.w3.org/1999/xlink" content-type="family">Fabaceae</named-content></kwd></kwd-group><mixed-citation publication-type="journal"><person-group><name><surname>de Queiroz</surname><given-names>Luciano Paganucci</given-names></name><name><surname>Snak</surname><given-names>Cristiane</given-names></name></person-group><article-title>Revisiting the taxonomy of <italic><tp:taxon-name><tp:taxon-name-part taxon-name-part-type="genus" reg="Dioclea">Dioclea</tp:taxon-name-part></tp:taxon-name></italic> and related genera (<tp:taxon-name><tp:taxon-name-part taxon-name-part-type="family">Leguminosae</tp:taxon-name-part></tp:taxon-name>, <tp:taxon-name><tp:taxon-name-part taxon-name-part-type="subfamily">Papilionoideae</tp:taxon-name-part></tp:taxon-name>), with new generic circumscriptions</article-title><source>PhytoKeys</source><day>21</day><month>10</month><year>2020</year><volume>164</volume><fpage>67</fpage><lpage>114</lpage><pub-id pub-id-type="doi">10.3897/phytokeys.164.55441</pub-id></mixed-citation></tp:treatment-meta><tp:nomenclature><label>3.</label><tp:taxon-name><object-id xmlns:xlink="http://www.w3.org/1999/xlink" content-type="arpha" xlink:type="simple">F64063B0-5E07-5F7F-B0EF-B0789C89FF44</object-id>
              <tp:taxon-name-part taxon-name-part-type="genus" reg="Cleobulia">Cleobulia</tp:taxon-name-part>
            </tp:taxon-name><tp:taxon-authority>Mart. ex Benth., Comm. Legum. Gen.: 67. 1873.</tp:taxon-authority></tp:nomenclature><tp:treatment-sec sec-type="material" id="SECID0E4ZAK"><title>Type.</title><p><italic><tp:taxon-name><tp:taxon-name-part taxon-name-part-type="genus" reg="Cleobulia">Cleobulia</tp:taxon-name-part> <tp:taxon-name-part taxon-name-part-type="species" reg="multiflora">multiflora</tp:taxon-name-part></tp:taxon-name></italic> Mart.ex Benth. [= <italic><tp:taxon-name><tp:taxon-name-part taxon-name-part-type="genus" reg="Cleobulia">Cleobulia</tp:taxon-name-part> <tp:taxon-name-part taxon-name-part-type="species" reg="coccinea">coccinea</tp:taxon-name-part></tp:taxon-name></italic> (Vell.) L.P. Queiroz]</p></tp:treatment-sec><tp:treatment-sec sec-type="description" id="SECID0EZ1AK"><title>Description.</title><p>Woody vines. <bold>Stipules</bold> basifixed, not prolonged beyond their base. <bold>Leaves</bold> pinnately trifoliolate, the rachis reduced, sometimes absent, stipellate. <bold>Inflorescence</bold> a pseudoraceme, arcuate, nodes multiflorous, sessile, globose, secundiflorous; bracteoles fleshy. <bold>Flowers</bold> resupinate because of the arching inflorescence; calyx fleshy, cylindrical, the 4 lobes much shorter than the tube, upper lobe truncate to slightly emarginate, lower lobe triangulate and acute; petals firmly chartaceous, pink to purple, standard petal spreading or reflexed, ecallose, provided with two basal and reflexed auricles, pubescent towards the apex on the outer surface, wing petals dwarf, ca. 1/3 of the keel length, sagittate, keel petals upcurved with truncate apices; androecium pseudomonadelphous, staminal tube pubescent at the base, anthers monomorphic, all 10 stamens fertile; intrastaminal nectary disc 10-lobed; pistil straight then upcurved ca. 90° in the middle, ovary 6‒8-ovulate, sessile, style not swollen. <bold>Fruits</bold> linear-oblong, 3‒5× longer than wide, elastically dehiscent, the thin woody valves explosively twisting to release the seeds, upper margin straight to undulate, with thin ribs. <bold>Seeds</bold> small, under 10 mm long and 6 mm wide, lenticular (slightly biconvex); testa hard (bony), smooth; hilum linear encircling almost half of the seed’s circumference (Fig. <xref ref-type="fig" rid="F2">2A–D</xref>).</p><p><bold>Discussion</bold>. Since first being described, <italic><tp:taxon-name><tp:taxon-name-part taxon-name-part-type="genus" reg="Cleobulia">Cleobulia</tp:taxon-name-part></tp:taxon-name></italic> was distinguished from <italic><tp:taxon-name><tp:taxon-name-part taxon-name-part-type="genus" reg="Dioclea">Dioclea</tp:taxon-name-part></tp:taxon-name></italic> by having dwarf wings with a semi-sagitate blade (<xref ref-type="bibr" rid="B7">Bentham 1837</xref>; see Fig. <xref ref-type="fig" rid="F2">2B</xref>). <italic><tp:taxon-name><tp:taxon-name-part taxon-name-part-type="genus" reg="Cleobulia">Cleobulia</tp:taxon-name-part></tp:taxon-name></italic> could likewise be diagnosed by having an inflorescence with a long and arching peduncle, leaving its flowers resupinate (i.e. with the standard petal in a lower position and the keel above), a pseudomonadelphous androecium, the base of the staminal tube pubescent, with uniform anthers, a 10-lobed intrastaminal disc, and a sessile and straight ovary.</p><p>Three species are found from eastern Brazil to the eastern Brazilian Amazon and one species from western-central Mexico, all mostly in semi-deciduous forests.</p></tp:treatment-sec><tp:treatment-sec><!--Section generated to contain objects referenced in tp:taxon-treatment.--><fig id="F2" position="float" orientation="portrait"><object-id xmlns:xlink="http://www.w3.org/1999/xlink" content-type="doi" xlink:type="simple">10.3897/phytokeys.164.55441.figure2</object-id><object-id xmlns:xlink="http://www.w3.org/1999/xlink" content-type="arpha" xlink:type="simple">8F050AFF-966D-5C82-91C1-D7EFD0BEA521</object-id><label>Figure 2.</label><caption><p>Representatives of the clade A. <italic><tp:taxon-name><tp:taxon-name-part taxon-name-part-type="genus" reg="Cleobulia">Cleobulia</tp:taxon-name-part> <tp:taxon-name-part taxon-name-part-type="species" reg="coccinea">coccinea</tp:taxon-name-part></tp:taxon-name></italic> (Mart. ex Benth.) L.P. Queiroz <bold>A</bold> flowering vine showing the arcuate inflorescences <bold>B</bold> detail of the inflorescence showing resupinate flowers; the inset highlights the wing petals (w) much shorter than the standard (s) and keel petals (k) <bold>C</bold> fruit (from <italic>Queiroz 16029</italic>). <italic><tp:taxon-name><tp:taxon-name-part taxon-name-part-type="genus" reg="Cleobulia">Cleobulia</tp:taxon-name-part> <tp:taxon-name-part taxon-name-part-type="species" reg="diocleoides">diocleoides</tp:taxon-name-part></tp:taxon-name></italic> Benth. <bold>D</bold> a resupinate flower showing the reduced wing (from <italic>Queiroz 16036</italic>). <italic><tp:taxon-name><tp:taxon-name-part taxon-name-part-type="genus" reg="Cymbosema">Cymbosema</tp:taxon-name-part> <tp:taxon-name-part taxon-name-part-type="species" reg="roseum">roseum</tp:taxon-name-part></tp:taxon-name></italic> Benth. <bold>E</bold> part of the inflorescence showing the bird pollinated flowers and the free adaxial stamen (arrow) <bold>F</bold> immature fruits showing the characteristic broad oblong fruit body and the long beak (from <italic>Cardoso2868</italic>). <italic><tp:taxon-name><tp:taxon-name-part taxon-name-part-type="genus" reg="Dioclea">Dioclea</tp:taxon-name-part> <tp:taxon-name-part taxon-name-part-type="species" reg="virgata">virgata</tp:taxon-name-part></tp:taxon-name></italic> (Rich.) Amshoff <bold>G</bold> flowers (from <italic>Cardoso 2374</italic>) <bold>H</bold> fruits (from <italic>Cardoso 2100</italic>). <italic><tp:taxon-name><tp:taxon-name-part taxon-name-part-type="genus" reg="Dioclea">Dioclea</tp:taxon-name-part> <tp:taxon-name-part taxon-name-part-type="species" reg="fimbriata">fimbriata</tp:taxon-name-part></tp:taxon-name></italic> Huber <bold>I</bold> flowers (from <italic>Snak 1223</italic>). <italic><tp:taxon-name><tp:taxon-name-part taxon-name-part-type="genus" reg="Dioclea">Dioclea</tp:taxon-name-part> <tp:taxon-name-part taxon-name-part-type="species" reg="burkartii">burkartii</tp:taxon-name-part></tp:taxon-name></italic> R.H. Maxwell <bold>J</bold> a seed showing the marbled testa and the elongate hilum encircling about half of its circumpherence (arrow; from <italic>Snak 826</italic>). <italic><tp:taxon-name><tp:taxon-name-part taxon-name-part-type="genus" reg="Dioclea">Dioclea</tp:taxon-name-part> <tp:taxon-name-part taxon-name-part-type="species" reg="apurensis">apurensis</tp:taxon-name-part></tp:taxon-name></italic><bold>K</bold> flowers (from <italic>Queiroz 13035</italic>). Photos <bold>A–D</bold>, <bold>J–K</bold>: L.P. Queiroz; <bold>E–H</bold>: D. Cardoso; <bold>I</bold>: C. Snak.</p></caption><graphic xmlns:xlink="http://www.w3.org/1999/xlink" xlink:href="phytokeys-164-067-g002.jpg" position="float" orientation="portrait" xlink:type="simple" id="oo_465929.jpg"><uri content-type="original_file" xlink:type="simple">https://binary.pensoft.net/fig/465929</uri></graphic></fig></tp:treatment-sec><ref-list><ref id="B7"><mixed-citation xmlns:xlink="http://www.w3.org/1999/xlink" xlink:type="simple"><person-group><name name-style="western"><surname>Bentham</surname><given-names>G</given-names></name></person-group> (<year>1837</year>) Commentationes de Leguminosarum Generibus. Zollinger, Vienna, 1–488.</mixed-citation></ref></ref-list></tp:taxon-treatment>
