# Supplementary material for: Revisiting the taxonomy of Dioclea and related genera (Leguminosae, Papilionoideae), with new generic circumscriptions
Source: PhytoKeys. 2020 Oct 21;164:67–114. doi: 10.3897/phytokeys.164.55441 (PMC8359005; doi:10.3897/phytokeys.164.55441)
Supplement: XML Treatment for Cleobulia coccinea [file phytokeys.164.55441-treatment20.xml]

<!DOCTYPE tp:taxon-treatment
  PUBLIC "-//TaxonX//DTD Taxonomic Treatment Publishing DTD v0 20100105//EN" "tax-treatment-NSO.dtd">
<tp:taxon-treatment xmlns:tp="http://www.plazi.org/taxpub"><tp:treatment-meta><kwd-group><label>Taxon classification</label><kwd><named-content xmlns:xlink="http://www.w3.org/1999/xlink" content-type="kingdom">Plantae</named-content></kwd><kwd><named-content xmlns:xlink="http://www.w3.org/1999/xlink" content-type="order">Fabales</named-content></kwd><kwd><named-content xmlns:xlink="http://www.w3.org/1999/xlink" content-type="family">Fabaceae</named-content></kwd></kwd-group><mixed-citation publication-type="journal"><person-group><name><surname>de Queiroz</surname><given-names>Luciano Paganucci</given-names></name><name><surname>Snak</surname><given-names>Cristiane</given-names></name></person-group><article-title>Revisiting the taxonomy of <italic><tp:taxon-name><tp:taxon-name-part taxon-name-part-type="genus" reg="Dioclea">Dioclea</tp:taxon-name-part></tp:taxon-name></italic> and related genera (<tp:taxon-name><tp:taxon-name-part taxon-name-part-type="family">Leguminosae</tp:taxon-name-part></tp:taxon-name>, <tp:taxon-name><tp:taxon-name-part taxon-name-part-type="subfamily">Papilionoideae</tp:taxon-name-part></tp:taxon-name>), with new generic circumscriptions</article-title><source>PhytoKeys</source><day>21</day><month>10</month><year>2020</year><volume>164</volume><fpage>67</fpage><lpage>114</lpage><pub-id pub-id-type="doi">10.3897/phytokeys.164.55441</pub-id></mixed-citation></tp:treatment-meta><tp:nomenclature><label>3.1.</label><tp:taxon-name><object-id xmlns:xlink="http://www.w3.org/1999/xlink" content-type="arpha" xlink:type="simple">1A93F318-97E4-5C0B-85D1-589FF4F6959E</object-id>
              <tp:taxon-name-part taxon-name-part-type="genus" reg="Cleobulia">Cleobulia</tp:taxon-name-part>
              <tp:taxon-name-part taxon-name-part-type="species" reg="coccinea">coccinea</tp:taxon-name-part>
              <object-id xmlns:xlink="http://www.w3.org/1999/xlink" content-type="ipni" xlink:type="simple">urn:lsid:ipni.org:names:77212303-1</object-id>
            </tp:taxon-name><tp:taxon-authority>(Vell.) L.P. Queiroz</tp:taxon-authority><tp:taxon-status xmlns:xlink="http://www.w3.org/1999/xlink" xlink:type="simple">comb. nov.</tp:taxon-status><tp:nomenclature-citation-list><tp:nomenclature-citation><tp:taxon-name><tp:taxon-name-part taxon-name-part-type="genus" reg="Dolichos"/> <tp:taxon-name-part taxon-name-part-type="species" reg="coccineus"/></tp:taxon-name><comment>Basionym: <tp:taxon-name><tp:taxon-name-part taxon-name-part-type="genus" reg="Dolichos">Dolichos</tp:taxon-name-part> <tp:taxon-name-part taxon-name-part-type="species" reg="coccineus">coccineus</tp:taxon-name-part></tp:taxon-name> Vell., Fl. Flumin.: 321, 1829 [1825]. Ic. 7 pl. 158. 1831. Type: Brazil, Rio de Janeiro, “Habitat silvis, fruticetisque maritimis”, Vellozo (lectotype, designated here: plate 158 in <italic>Florae Fluminensis</italic> vol. 7, <xref ref-type="bibr" rid="B69">Vellozo 1831</xref>).Epitype: Brazil, Bahia, Lençóis, <italic>L.P. Queiroz et al. 16029</italic> (epitype, designated here: HUEFS! [200008453]; isoepitypes: ALCB! [046364!], RB! [1173635!], US! [3698469]). </comment></tp:nomenclature-citation><tp:nomenclature-citation><tp:taxon-name>
                  <tp:taxon-name-part taxon-name-part-type="genus" reg="Cleobulia">Cleobulia</tp:taxon-name-part> <tp:taxon-name-part taxon-name-part-type="species" reg="multiflora">multiflora</tp:taxon-name-part></tp:taxon-name><comment>Mart. ex Benth., Comm. Legum. Gen.: 67. 1837. Type: Brazil, Minas Gerais, <italic>Martius s.n.</italic> (lectotype, designated here: M! [0240673]), syn. nov.</comment></tp:nomenclature-citation></tp:nomenclature-citation-list></tp:nomenclature><tp:treatment-sec sec-type="notes" id="SECID0EH6AK"><title>Note.</title><p>A link between <italic><tp:taxon-name><tp:taxon-name-part taxon-name-part-type="genus" reg="Dolichos">Dolichos</tp:taxon-name-part> <tp:taxon-name-part taxon-name-part-type="species" reg="coccineus">coccineus</tp:taxon-name-part></tp:taxon-name></italic> Vell. and <italic><tp:taxon-name><tp:taxon-name-part taxon-name-part-type="genus" reg="Cleobulia">Cleobulia</tp:taxon-name-part> <tp:taxon-name-part taxon-name-part-type="species" reg="multiflora">multiflora</tp:taxon-name-part></tp:taxon-name></italic> Mart. ex Benth. was established by <xref ref-type="bibr" rid="B37">Maxwell (1977)</xref>, who speculated that they could be synonymous. The description provided by Vellozo (1829: 321) is exceedingly brief, but presents some traits characteristic of this species, such as flowers small and perianth purpureum. The illustration provides more elements to confirm its identity as <italic><tp:taxon-name><tp:taxon-name-part taxon-name-part-type="genus" reg="Cleobulia">C.</tp:taxon-name-part> <tp:taxon-name-part taxon-name-part-type="species" reg="multiflora">multiflora</tp:taxon-name-part></tp:taxon-name></italic> as it shows resupinate flowers with the standard spreading, the wing petals sagittate and much shorter than the others and the pistil with a straight ovary and style upcurved ca. 90°. There are issues regarding the publication dates of several sections of the Florae Fluminensis but the main text in volume 1 (pages 1 to 329) is considered as having been distributed between 7 September to 28 November 1829 and the illustration volumes on 29 October 1831 (<xref ref-type="bibr" rid="B12">Carauta 1969</xref>, <xref ref-type="bibr" rid="B13">1972</xref>; <xref ref-type="bibr" rid="B61">Stafleu and Cowan 1985</xref>; <xref ref-type="bibr" rid="B33">Lima 1995</xref>), thus predating and having priority over <italic><tp:taxon-name><tp:taxon-name-part taxon-name-part-type="genus" reg="Cleobulia">Cleobulia</tp:taxon-name-part> <tp:taxon-name-part taxon-name-part-type="species" reg="multiflora">multiflora</tp:taxon-name-part></tp:taxon-name></italic> published by Bentham in 1837. To avoid misinterpretation of the name proposed by <xref ref-type="bibr" rid="B69">Vellozo (1831)</xref>), we are designating an epitype with leaf, flowers and fruits.</p></tp:treatment-sec><ref-list><ref id="B69"><mixed-citation xmlns:xlink="http://www.w3.org/1999/xlink" xlink:type="simple"><person-group><name name-style="western"><surname>Vellozo JM da</surname><given-names>C</given-names></name></person-group> (<year>1831 [1827]</year>) Florae fluminensis Icones, vol. 7. Litogr. Senefelder, Paris.</mixed-citation></ref><ref id="B37"><mixed-citation xmlns:xlink="http://www.w3.org/1999/xlink" xlink:type="simple"><person-group><name name-style="western"><surname>Maxwell</surname><given-names>RH</given-names></name></person-group> (<year>1977</year>) A resumé of the genus <italic><tp:taxon-name><tp:taxon-name-part taxon-name-part-type="genus">Cleobulia</tp:taxon-name-part></tp:taxon-name></italic> (<tp:taxon-name><tp:taxon-name-part taxon-name-part-type="family">Leguminosae</tp:taxon-name-part></tp:taxon-name>) and its relation to the genus <italic><tp:taxon-name><tp:taxon-name-part taxon-name-part-type="genus">Dioclea.</tp:taxon-name-part></tp:taxon-name></italic> Phytologia 38: 51–65. <ext-link xlink:type="simple" ext-link-type="doi" xlink:href="10.5962/bhl.part.23376">https://doi.org/10.5962/bhl.part.23376</ext-link></mixed-citation></ref><ref id="B12"><mixed-citation xmlns:xlink="http://www.w3.org/1999/xlink" xlink:type="simple"><person-group><name name-style="western"><surname>Carauta</surname><given-names>JPP</given-names></name></person-group> (<year>1969</year>) <article-title>A data efetiva da publicação da "Flora Fluminensis".</article-title><source>Vellozia</source><volume>7</volume>: <fpage>26</fpage>–<lpage>33</lpage>.</mixed-citation></ref><ref id="B13"><mixed-citation xmlns:xlink="http://www.w3.org/1999/xlink" xlink:type="simple"><person-group><name name-style="western"><surname>Carauta</surname><given-names>JPP</given-names></name></person-group> (<year>1972</year>) A data efetiva da publicação da Flora Fluminensis. 11. O texto impresso em 1825. In: Anais do XXII Congresso Nacional de Botânica, Garanhuns, Brasil, 141–147.</mixed-citation></ref><ref id="B61"><mixed-citation xmlns:xlink="http://www.w3.org/1999/xlink" xlink:type="simple"><person-group><name name-style="western"><surname>Stafleu</surname><given-names>FA</given-names></name><name name-style="western"><surname>Cowan</surname><given-names>RS</given-names></name></person-group> (<year>1985</year>) Taxonomic Literature: A selective guide to botanical publications and collections with dates, commentaries and types. V - Sal-Ste. Regnum Vegetabile: 112. [Scheltema and Holkema, Bohn.]</mixed-citation></ref><ref id="B33"><mixed-citation xmlns:xlink="http://www.w3.org/1999/xlink" xlink:type="simple"><person-group><name name-style="western"><surname>Lima</surname><given-names>HC</given-names></name></person-group> (<year>1995</year>) <article-title>Leguminosas da Flora Fluminensis - J.M. da C. Vellozo - lista atualizada das espécies arbóreas.</article-title><source>Acta Botanica Brasílica</source><volume>9</volume>(<issue>1</issue>): <fpage>123</fpage>–<lpage>146</lpage>. <ext-link xlink:type="simple" ext-link-type="doi" xlink:href="10.1590/S0102-33061995000100006">https://doi.org/10.1590/S0102-33061995000100006</ext-link></mixed-citation></ref></ref-list></tp:taxon-treatment>
