# Supplementary material for: Revisiting the taxonomy of Dioclea and related genera (Leguminosae, Papilionoideae), with new generic circumscriptions
Source: PhytoKeys. 2020 Oct 21;164:67–114. doi: 10.3897/phytokeys.164.55441 (PMC8359005; doi:10.3897/phytokeys.164.55441)
Supplement: XML Treatment for Cleobulia diocleoides [file phytokeys.164.55441-treatment22.xml]

<!DOCTYPE tp:taxon-treatment
  PUBLIC "-//TaxonX//DTD Taxonomic Treatment Publishing DTD v0 20100105//EN" "tax-treatment-NSO.dtd">
<tp:taxon-treatment xmlns:tp="http://www.plazi.org/taxpub"><tp:treatment-meta><kwd-group><label>Taxon classification</label><kwd><named-content xmlns:xlink="http://www.w3.org/1999/xlink" content-type="kingdom">Plantae</named-content></kwd><kwd><named-content xmlns:xlink="http://www.w3.org/1999/xlink" content-type="order">Fabales</named-content></kwd><kwd><named-content xmlns:xlink="http://www.w3.org/1999/xlink" content-type="family">Fabaceae</named-content></kwd></kwd-group><mixed-citation publication-type="journal"><person-group><name><surname>de Queiroz</surname><given-names>Luciano Paganucci</given-names></name><name><surname>Snak</surname><given-names>Cristiane</given-names></name></person-group><article-title>Revisiting the taxonomy of <italic><tp:taxon-name><tp:taxon-name-part taxon-name-part-type="genus" reg="Dioclea">Dioclea</tp:taxon-name-part></tp:taxon-name></italic> and related genera (<tp:taxon-name><tp:taxon-name-part taxon-name-part-type="family">Leguminosae</tp:taxon-name-part></tp:taxon-name>, <tp:taxon-name><tp:taxon-name-part taxon-name-part-type="subfamily">Papilionoideae</tp:taxon-name-part></tp:taxon-name>), with new generic circumscriptions</article-title><source>PhytoKeys</source><day>21</day><month>10</month><year>2020</year><volume>164</volume><fpage>67</fpage><lpage>114</lpage><pub-id pub-id-type="doi">10.3897/phytokeys.164.55441</pub-id></mixed-citation></tp:treatment-meta><tp:nomenclature><label>3.3.</label><tp:taxon-name><object-id xmlns:xlink="http://www.w3.org/1999/xlink" content-type="arpha" xlink:type="simple">27854F8D-66A2-5A03-AC09-C2039C47C668</object-id>
              <tp:taxon-name-part taxon-name-part-type="genus" reg="Cleobulia">Cleobulia</tp:taxon-name-part>
              <tp:taxon-name-part taxon-name-part-type="species" reg="diocleoides">diocleoides</tp:taxon-name-part>
            </tp:taxon-name><tp:taxon-authority>Benth., Fl. Bras. 15(1): 168. 1859.</tp:taxon-authority></tp:nomenclature><tp:treatment-sec sec-type="material" id="SECID0EJEBK"><title>Type.</title><p>Brazil, Minas Gerais, <italic>Saint Hilaire s.n. Cat. 1311</italic> (holotype: P! [00758522]). Epitype (designated here): Brazil, Bahia, Campo Formoso, <italic>Queiroz et al. 16306</italic> (HUEFS! [000274630]).</p></tp:treatment-sec><tp:treatment-sec sec-type="notes" id="SECID0ETEBK"><title>Note.</title><p>The holotype is the only remanant of the material used by <xref ref-type="bibr" rid="B9">Bentham (1859)</xref> for describing <italic><tp:taxon-name><tp:taxon-name-part taxon-name-part-type="genus" reg="Cleobulia">C.</tp:taxon-name-part> <tp:taxon-name-part taxon-name-part-type="species" reg="diocleoides">diocleoides</tp:taxon-name-part></tp:taxon-name></italic>. The material now consists of a branch with leaves and a dissected flower bud within an envelope. A detached calyx from a mature flower is the only element that allows us to check that this plant presents flowers much larger than the other species of <italic><tp:taxon-name><tp:taxon-name-part taxon-name-part-type="genus" reg="Cleobulia">Cleobulia</tp:taxon-name-part></tp:taxon-name></italic> as described by <xref ref-type="bibr" rid="B9">Bentham (1859)</xref> and <xref ref-type="bibr" rid="B37">Maxwell (1977)</xref>. We selected an epitype from a more complete material with flowers and immature fruits.</p></tp:treatment-sec><ref-list><ref id="B9"><mixed-citation xmlns:xlink="http://www.w3.org/1999/xlink" xlink:type="simple"><person-group><name name-style="western"><surname>Bentham</surname><given-names>G</given-names></name></person-group> (<year>1859</year>) <tp:taxon-name><tp:taxon-name-part taxon-name-part-type="family">Leguminosae</tp:taxon-name-part></tp:taxon-name> 1, <tp:taxon-name><tp:taxon-name-part taxon-name-part-type="family">Papilionaceae</tp:taxon-name-part></tp:taxon-name>. In: Martius, CFP, Endlicher, S, Urban, I (Eds) Flora Brasiliensis, vol. 15, part 1. Frid. Fleisher, Munich.</mixed-citation></ref><ref id="B37"><mixed-citation xmlns:xlink="http://www.w3.org/1999/xlink" xlink:type="simple"><person-group><name name-style="western"><surname>Maxwell</surname><given-names>RH</given-names></name></person-group> (<year>1977</year>) A resumé of the genus <italic><tp:taxon-name><tp:taxon-name-part taxon-name-part-type="genus">Cleobulia</tp:taxon-name-part></tp:taxon-name></italic> (<tp:taxon-name><tp:taxon-name-part taxon-name-part-type="family">Leguminosae</tp:taxon-name-part></tp:taxon-name>) and its relation to the genus <italic><tp:taxon-name><tp:taxon-name-part taxon-name-part-type="genus">Dioclea.</tp:taxon-name-part></tp:taxon-name></italic> Phytologia 38: 51–65. <ext-link xlink:type="simple" ext-link-type="doi" xlink:href="10.5962/bhl.part.23376">https://doi.org/10.5962/bhl.part.23376</ext-link></mixed-citation></ref></ref-list></tp:taxon-treatment>
