# Supplementary material for: Revisiting the taxonomy of Dioclea and related genera (Leguminosae, Papilionoideae), with new generic circumscriptions
Source: PhytoKeys. 2020 Oct 21;164:67–114. doi: 10.3897/phytokeys.164.55441 (PMC8359005; doi:10.3897/phytokeys.164.55441)
Supplement: XML Treatment for Macropsychanthus [file phytokeys.164.55441-treatment24.xml]

<!DOCTYPE tp:taxon-treatment
  PUBLIC "-//TaxonX//DTD Taxonomic Treatment Publishing DTD v0 20100105//EN" "tax-treatment-NSO.dtd">
<tp:taxon-treatment xmlns:tp="http://www.plazi.org/taxpub"><tp:treatment-meta><kwd-group><label>Taxon classification</label><kwd><named-content xmlns:xlink="http://www.w3.org/1999/xlink" content-type="kingdom">Plantae</named-content></kwd><kwd><named-content xmlns:xlink="http://www.w3.org/1999/xlink" content-type="order">Fabales</named-content></kwd><kwd><named-content xmlns:xlink="http://www.w3.org/1999/xlink" content-type="family">Fabaceae</named-content></kwd></kwd-group><mixed-citation publication-type="journal"><person-group><name><surname>de Queiroz</surname><given-names>Luciano Paganucci</given-names></name><name><surname>Snak</surname><given-names>Cristiane</given-names></name></person-group><article-title>Revisiting the taxonomy of <italic><tp:taxon-name><tp:taxon-name-part taxon-name-part-type="genus" reg="Dioclea">Dioclea</tp:taxon-name-part></tp:taxon-name></italic> and related genera (<tp:taxon-name><tp:taxon-name-part taxon-name-part-type="family">Leguminosae</tp:taxon-name-part></tp:taxon-name>, <tp:taxon-name><tp:taxon-name-part taxon-name-part-type="subfamily">Papilionoideae</tp:taxon-name-part></tp:taxon-name>), with new generic circumscriptions</article-title><source>PhytoKeys</source><day>21</day><month>10</month><year>2020</year><volume>164</volume><fpage>67</fpage><lpage>114</lpage><pub-id pub-id-type="doi">10.3897/phytokeys.164.55441</pub-id></mixed-citation></tp:treatment-meta><tp:nomenclature><label>4.</label><tp:taxon-name><object-id xmlns:xlink="http://www.w3.org/1999/xlink" content-type="arpha" xlink:type="simple">2763AD02-7C5E-53AF-AB8A-E2A96BE5FADA</object-id>
              <tp:taxon-name-part taxon-name-part-type="genus" reg="Macropsychanthus">Macropsychanthus</tp:taxon-name-part>
            </tp:taxon-name><tp:taxon-authority>Harms in K. Schumann &amp; Lauterbach, Fl. Schutzgeb. Südsee 366. 1900.</tp:taxon-authority></tp:nomenclature><tp:treatment-sec sec-type="material" id="SECID0EMJBK"><title>Type.</title><p><italic><tp:taxon-name><tp:taxon-name-part taxon-name-part-type="genus" reg="Macropsychanthus">Macropsychanthus</tp:taxon-name-part> <tp:taxon-name-part taxon-name-part-type="species" reg="lauterbachii">lauterbachii</tp:taxon-name-part></tp:taxon-name></italic> Harms.</p></tp:treatment-sec><tp:treatment-sec sec-type="description" id="SECID0E4JBK"><title>Description.</title><p>Stout, high-climbing lianas with twining stems, less frequently shrubs or woody vines in open habitats. <bold>Stipules</bold> medifixed and prolonged below their insertion (peltate) or basifixed and not prolonged below their insertion. <bold>Leaves</bold> pinnately trifoliolate, stipellate or estipellate. <bold>Inflorescence</bold> a stout, woody, erect pseudoraceme, nodes multiflorous, woody, stalked and secundiflorous; bracteoles fleshy. <bold>Flowers</bold> massive; calyx with the tube fleshy coriaceous, upper edge convex or humped, 4-lobed, with the upper lobe either entire and triangulate to obtuse or emarginate and then with the resulting tips rounded or 5-lobed with the two upper lobes rounded and the other three lobes triangulate, the lower lobe much longer than the remaining lobes or deeply bilabiate with two oblong lips; petals firm, the standard petal reflexed, somewhat fleshy, bicallose, provided with two basal and folded auricles, wing petals ca. twice as long as the keel, obliquely oblong, obliquely ovate, obovate, elliptic to almost quadrate, basal spur at the upper margin present or lacking, keel upcurved, the keel petals triangular or semi-lunar, extending distally into a slender, obtuse or truncate beak; androecium pseudomonadelphous, the 10 stamens joined in a tube, but the filament of the vexillary stamen free at the base, anthers mostly dimorphic, 5 fertile alternating with 5 sterile or 6 fertile and 4 sterile or anthers uniform and all 10 fertile; intrastaminal nectary disc 10-dentate or 10-lobed; ovary sessile, style usually swollen distally. <bold>Fruit</bold> indehiscent, passively dehiscent or elastically dehiscent with twisting woody valves, turgid, slightly compressed or flat compressed, valves coriaceous, fleshy or woody, upper margin smooth or provided with ribs or wings. <bold>Seeds</bold> 3–5 to 9, massive, either orbiculate and slightly compressed with a hard testa or soft overgrown and without a definite shape, with flat contact planes or elliptic and flat compressed; hilum linear, encircling 1/2 to 4/5 of the seed’s circumference or short and oblong. Fig. <xref ref-type="fig" rid="F3">3</xref>.</p><fig id="F3" position="float" orientation="portrait"><object-id xmlns:xlink="http://www.w3.org/1999/xlink" content-type="doi" xlink:type="simple">10.3897/phytokeys.164.55441.figure3</object-id><object-id xmlns:xlink="http://www.w3.org/1999/xlink" content-type="arpha" xlink:type="simple">B4B64716-85A8-5C29-BA8E-DA6FD3BF3F71</object-id><label>Figure 3.</label><caption><p>Representatives of the clade B. <tp:taxon-name><tp:taxon-name-part taxon-name-part-type="genus" reg="Macropsychanthus">Macropsychanthus</tp:taxon-name-part> <tp:taxon-name-part taxon-name-part-type="infraspecific-rank">subg.</tp:taxon-name-part> <tp:taxon-name-part taxon-name-part-type="subgenus" reg="Macropsychanthus">Macropsychanthus</tp:taxon-name-part></tp:taxon-name> (<bold>A–F</bold>). <italic><tp:taxon-name><tp:taxon-name-part taxon-name-part-type="genus" reg="Macropsychanthus">Macropsychanthus</tp:taxon-name-part> <tp:taxon-name-part taxon-name-part-type="species" reg="grandiflorus">grandiflorus</tp:taxon-name-part></tp:taxon-name></italic> (Mart. ex Benth.) L.P. Queiroz &amp; Snak <bold>A</bold> flowering vine (from <italic>Queiroz 15227</italic>). <italic><tp:taxon-name><tp:taxon-name-part taxon-name-part-type="genus" reg="Macropsychanthus">Macropsychanthus</tp:taxon-name-part> <tp:taxon-name-part taxon-name-part-type="species" reg="marginatus">marginatus</tp:taxon-name-part></tp:taxon-name></italic> (Benth.) L.P. Queiroz &amp; Snak <bold>B</bold> mature fruit showing dehiscence through the lower suture only <bold>C</bold> one of the valves removed to show the seeds with a long linear hilum (arrow; from <italic>Queiroz 15225</italic>). <italic><tp:taxon-name><tp:taxon-name-part taxon-name-part-type="genus" reg="Macropsychanthus">Macropsychanthus</tp:taxon-name-part> <tp:taxon-name-part taxon-name-part-type="species" reg="edule">edule</tp:taxon-name-part></tp:taxon-name></italic> (Kuhlm.) L.P. Queiroz &amp; Snak <bold>D</bold> the indehiscent and fleshy fruit decahing to release the seeds (from <italic>Popovkin 1546</italic>). <tp:taxon-name><tp:taxon-name-part taxon-name-part-type="genus" reg="Macropsychanthus">Macropsychanthus</tp:taxon-name-part> <tp:taxon-name-part taxon-name-part-type="species" reg="lauterbachii">lauterbachii</tp:taxon-name-part> <tp:taxon-name-part taxon-name-part-type="authority">Harms</tp:taxon-name-part> <tp:taxon-name-part taxon-name-part-type="infraspecific-rank">var.</tp:taxon-name-part> <tp:taxon-name-part taxon-name-part-type="variety" reg="lauterbachii">lauterbachii</tp:taxon-name-part></tp:taxon-name><bold>E</bold> giant flowers with bluish petals (unvouchered). <italic><tp:taxon-name><tp:taxon-name-part taxon-name-part-type="genus" reg="Macropsychanthus">Macropsychanthus</tp:taxon-name-part> <tp:taxon-name-part taxon-name-part-type="species" reg="megacarpus">megacarpus</tp:taxon-name-part></tp:taxon-name></italic> (Rolfe) L.P. Queiroz &amp; Snak <bold>F</bold> flower (from <italic>Queiroz 10135</italic>). <tp:taxon-name><tp:taxon-name-part taxon-name-part-type="genus" reg="Macropsychanthus">Macropsychanthus</tp:taxon-name-part> <tp:taxon-name-part taxon-name-part-type="infraspecific-rank">subg.</tp:taxon-name-part> <tp:taxon-name-part taxon-name-part-type="subgenus" reg="Platylobium">Platylobium</tp:taxon-name-part></tp:taxon-name> (<bold>G–J</bold>). <italic><tp:taxon-name><tp:taxon-name-part taxon-name-part-type="genus" reg="Macropsychanthus">Macropsychanthus</tp:taxon-name-part> <tp:taxon-name-part taxon-name-part-type="species" reg="scabrus">scabrus</tp:taxon-name-part></tp:taxon-name></italic> (Rich.) L.P. Queiroz &amp; Snak <bold>G</bold> flowers (from <italic>Cardoso 2907</italic>). <italic><tp:taxon-name><tp:taxon-name-part taxon-name-part-type="genus" reg="Macropsychanthus">Macropsychanthus</tp:taxon-name-part> <tp:taxon-name-part taxon-name-part-type="species" reg="bicolor">bicolor</tp:taxon-name-part></tp:taxon-name></italic> (Benth.) L.P. Queiroz &amp; Snak <bold>H</bold> part of the pseudoracemous inflorescence <bold>I</bold> mature (left) and dehisced (right) fruits <bold>J</bold> seed, showing the short hilum (arrow; from <italic>Queiroz 15874</italic>). Photos <bold>A–C, F, H–J</bold>: L.P. Queiroz; D: A. Popovkin; <bold>E</bold>: A.D. Poulsen; <bold>G</bold>: D. Cardoso.</p></caption><graphic xmlns:xlink="http://www.w3.org/1999/xlink" xlink:href="phytokeys-164-067-g003.jpg" position="float" orientation="portrait" xlink:type="simple" id="oo_465931.jpg"><uri content-type="original_file" xlink:type="simple">https://binary.pensoft.net/fig/465931</uri></graphic></fig><p><bold>Discussion</bold>. <italic><tp:taxon-name><tp:taxon-name-part taxon-name-part-type="genus" reg="Macropsychanthus">Macropsychanthus</tp:taxon-name-part></tp:taxon-name></italic> Harms is the earliest validly-published genus name for this group. Two older names, <italic><tp:taxon-name><tp:taxon-name-part taxon-name-part-type="genus" reg="Lepidamphora">Lepidamphora</tp:taxon-name-part></tp:taxon-name></italic> Zolling. and <italic><tp:taxon-name><tp:taxon-name-part taxon-name-part-type="genus" reg="Taurophtalmum">Taurophtalmum</tp:taxon-name-part></tp:taxon-name></italic> Duchaiss., were not validly published. <italic><tp:taxon-name><tp:taxon-name-part taxon-name-part-type="genus" reg="Lepidamphora">Lepidamphora</tp:taxon-name-part> <tp:taxon-name-part taxon-name-part-type="species" reg="volubilis">volubilis</tp:taxon-name-part></tp:taxon-name></italic> Zolling. was published as a synonym of <italic><tp:taxon-name><tp:taxon-name-part taxon-name-part-type="genus" reg="Dioclea">Dioclea</tp:taxon-name-part> <tp:taxon-name-part taxon-name-part-type="species" reg="javanica">javanica</tp:taxon-name-part></tp:taxon-name></italic> Benth. with the citation of two specimens (“<italic>Herb. n. 763 et 867 Z.</italic>”; <xref ref-type="bibr" rid="B44">Miquel 1855</xref>: 217). <italic><tp:taxon-name><tp:taxon-name-part taxon-name-part-type="genus" reg="Lepidamphora">Lepidamphora</tp:taxon-name-part> <tp:taxon-name-part taxon-name-part-type="species" reg="volubilis">volubilis</tp:taxon-name-part></tp:taxon-name></italic> was probably just a name on herbarium sheets and is invalid because it was published as a synonym (ICN Article 36.1; <xref ref-type="bibr" rid="B65">Turland et al. 2018</xref>) and because it was published as a species, but the genus to which it was assigned was not validly published at the same time or was not validly published previously (Art. 35.1; <xref ref-type="bibr" rid="B65">Turland et al. 2018</xref>).</p><p>The Panamanian <italic><tp:taxon-name><tp:taxon-name-part taxon-name-part-type="genus" reg="Taurophtalmum">Taurophtalmum</tp:taxon-name-part> <tp:taxon-name-part taxon-name-part-type="species" reg="pulchrum">pulchrum</tp:taxon-name-part></tp:taxon-name></italic> Duchaiss. was another invalidly-published name that could be related with <italic><tp:taxon-name><tp:taxon-name-part taxon-name-part-type="genus" reg="Macropsychanthus">Macropsychanthus</tp:taxon-name-part></tp:taxon-name></italic> as defined here. It was originally published as a synonym of <italic><tp:taxon-name><tp:taxon-name-part taxon-name-part-type="genus" reg="Canavalia">Canavalia</tp:taxon-name-part> <tp:taxon-name-part taxon-name-part-type="species" reg="miniata">miniata</tp:taxon-name-part></tp:taxon-name></italic> (Kunth) DC. by Griesebach (1866: 76). However, <xref ref-type="bibr" rid="B66">Urban (1899</xref>: 473) placed <italic><tp:taxon-name><tp:taxon-name-part taxon-name-part-type="genus" reg="Taurophtalmum">T.</tp:taxon-name-part> <tp:taxon-name-part taxon-name-part-type="species" reg="pulchrum">pulchrum</tp:taxon-name-part></tp:taxon-name></italic> as a synonym of <italic><tp:taxon-name><tp:taxon-name-part taxon-name-part-type="genus" reg="Dioclea">Dioclea</tp:taxon-name-part> <tp:taxon-name-part taxon-name-part-type="species" reg="reflexa">reflexa</tp:taxon-name-part></tp:taxon-name></italic> Hook. f. (= <italic><tp:taxon-name><tp:taxon-name-part taxon-name-part-type="genus" reg="Macropsychanthus">Macropsychanthus</tp:taxon-name-part> <tp:taxon-name-part taxon-name-part-type="species" reg="comosus">comosus</tp:taxon-name-part></tp:taxon-name></italic>), based on the calyx description provided earlier by <xref ref-type="bibr" rid="B23">Grisebach (1866)</xref>. The only specimen of <italic><tp:taxon-name><tp:taxon-name-part taxon-name-part-type="genus" reg="Canavalia">Canavalia</tp:taxon-name-part></tp:taxon-name></italic> or <italic><tp:taxon-name><tp:taxon-name-part taxon-name-part-type="genus" reg="Dioclea">Dioclea</tp:taxon-name-part></tp:taxon-name></italic> collected by Duchassaing that we were able to track is the type of <italic><tp:taxon-name><tp:taxon-name-part taxon-name-part-type="genus" reg="Dioclea">Dioclea</tp:taxon-name-part> <tp:taxon-name-part taxon-name-part-type="species" reg="panamensis">panamensis</tp:taxon-name-part></tp:taxon-name></italic> Duchaiss. ex Walp. (<italic>Duchassaing s.n.</italic> [GOET 004985]), which is a synonym of <italic><tp:taxon-name><tp:taxon-name-part taxon-name-part-type="genus" reg="Dioclea">Dioclea</tp:taxon-name-part> <tp:taxon-name-part taxon-name-part-type="species" reg="guianensis">guianensis</tp:taxon-name-part></tp:taxon-name></italic> Benth. and thus does not belong to <italic><tp:taxon-name><tp:taxon-name-part taxon-name-part-type="genus" reg="Macropsychanthus">Macropsychanthus</tp:taxon-name-part></tp:taxon-name></italic> as circumscribed here. There is a plate from Duchaissang housed at GOET (and annotated as <italic><tp:taxon-name><tp:taxon-name-part taxon-name-part-type="genus" reg="Canavalia">Canavalia</tp:taxon-name-part> <tp:taxon-name-part taxon-name-part-type="species" reg="miniata">miniata</tp:taxon-name-part></tp:taxon-name></italic> by Griesebach) that probably represents the only remnant of the original material of <italic><tp:taxon-name><tp:taxon-name-part taxon-name-part-type="genus" reg="Taurophtalmum">Taurophtalmum</tp:taxon-name-part> <tp:taxon-name-part taxon-name-part-type="species" reg="pulchrum">pulchrum</tp:taxon-name-part></tp:taxon-name></italic>. It is a watercolour painting of a fruit and a seed with a pencil sketch of a flower and a detailed description by Duchaissang (Fig. <xref ref-type="fig" rid="F4">4</xref>). The fruit represented probably belongs to <italic><tp:taxon-name><tp:taxon-name-part taxon-name-part-type="genus" reg="Macropsychanthus">Macropsychanthus</tp:taxon-name-part> <tp:taxon-name-part taxon-name-part-type="species" reg="megacarpus">megacarpus</tp:taxon-name-part></tp:taxon-name></italic> and not to <italic><tp:taxon-name><tp:taxon-name-part taxon-name-part-type="genus" reg="Macropsychanthus">M.</tp:taxon-name-part> <tp:taxon-name-part taxon-name-part-type="species" reg="comosus">comosus</tp:taxon-name-part></tp:taxon-name></italic> as supposed by <xref ref-type="bibr" rid="B66">Urban (1899)</xref>. The name <italic><tp:taxon-name><tp:taxon-name-part taxon-name-part-type="genus" reg="Taurophtalmum">Taurophtalmum</tp:taxon-name-part></tp:taxon-name></italic> literally means “bulls eye” and was probably derived from the Spanish name “ojo de buey” for several species of <italic><tp:taxon-name><tp:taxon-name-part taxon-name-part-type="genus" reg="Macropsychanthus">Macropsychanthus</tp:taxon-name-part></tp:taxon-name></italic> (also common in Portuguese as “olho-de-boi”), but not for species of <italic><tp:taxon-name><tp:taxon-name-part taxon-name-part-type="genus" reg="Dioclea">Dioclea</tp:taxon-name-part></tp:taxon-name></italic>. In the absence of a specimen and taking the painting in GOET as evidence, we are considering <italic><tp:taxon-name><tp:taxon-name-part taxon-name-part-type="genus" reg="Taurophtalmum">Taurophtalmum</tp:taxon-name-part></tp:taxon-name></italic> as related to <italic><tp:taxon-name><tp:taxon-name-part taxon-name-part-type="genus" reg="Macropsychanthus">Macropsychanthus</tp:taxon-name-part></tp:taxon-name></italic>, although it is an invalid name.</p><fig id="F4" position="float" orientation="portrait"><object-id xmlns:xlink="http://www.w3.org/1999/xlink" content-type="doi" xlink:type="simple">10.3897/phytokeys.164.55441.figure4</object-id><object-id xmlns:xlink="http://www.w3.org/1999/xlink" content-type="arpha" xlink:type="simple">E264B0F1-E789-5263-A531-634AD5EBC4E7</object-id><label>Figure 4.</label><caption><p>Lectotype of <italic><tp:taxon-name><tp:taxon-name-part taxon-name-part-type="genus" reg="Taurophtalmum">Taurophtalmum</tp:taxon-name-part> <tp:taxon-name-part taxon-name-part-type="species" reg="pulchrum">pulchrum</tp:taxon-name-part></tp:taxon-name></italic> Duchaiss. This watercolour painting housed at GOET is the only remnant of the original material of this species cited in Griesebach (1866).</p></caption><graphic xmlns:xlink="http://www.w3.org/1999/xlink" xlink:href="phytokeys-164-067-g004.jpg" position="float" orientation="portrait" xlink:type="simple" id="oo_465932.jpg"><uri content-type="original_file" xlink:type="simple">https://binary.pensoft.net/fig/465932</uri></graphic></fig><p>Two major clades were recovered corresponding to the circumscription of <italic><tp:taxon-name><tp:taxon-name-part taxon-name-part-type="genus" reg="Macropsychanthus">Macropsychanthus</tp:taxon-name-part></tp:taxon-name></italic> proposed here. One (clade D) brings together species formerly ascribed to the genera <italic><tp:taxon-name><tp:taxon-name-part taxon-name-part-type="genus" reg="Luzonia">Luzonia</tp:taxon-name-part></tp:taxon-name></italic> and <italic><tp:taxon-name><tp:taxon-name-part taxon-name-part-type="genus" reg="Macropsychanthus">Macropsychanthus</tp:taxon-name-part></tp:taxon-name></italic>, as well as to <tp:taxon-name><tp:taxon-name-part taxon-name-part-type="genus" reg="Dioclea">Dioclea</tp:taxon-name-part> <tp:taxon-name-part taxon-name-part-type="infraspecific-rank">subg.</tp:taxon-name-part> <tp:taxon-name-part taxon-name-part-type="subgenus" reg="Pachylobium">Pachylobium</tp:taxon-name-part></tp:taxon-name> and <italic><tp:taxon-name><tp:taxon-name-part taxon-name-part-type="genus" reg="Dioclea">Dioclea</tp:taxon-name-part> <tp:taxon-name-part taxon-name-part-type="species" reg="huberi">huberi</tp:taxon-name-part></tp:taxon-name></italic> (subg. <tp:taxon-name><tp:taxon-name-part taxon-name-part-type="genus" reg="Platylobium">Platylobium</tp:taxon-name-part> <tp:taxon-name-part taxon-name-part-type="infraspecific-rank">sect.</tp:taxon-name-part> <tp:taxon-name-part taxon-name-part-type="section" reg="Macrocarpon">Macrocarpon</tp:taxon-name-part></tp:taxon-name>; <xref ref-type="bibr" rid="B40">Maxwell 2011</xref>). Clade C comprises all of the other species formerly ascribed to <tp:taxon-name><tp:taxon-name-part taxon-name-part-type="genus" reg="Dioclea">Dioclea</tp:taxon-name-part> <tp:taxon-name-part taxon-name-part-type="infraspecific-rank">subg.</tp:taxon-name-part> <tp:taxon-name-part taxon-name-part-type="subgenus" reg="Platylobium">Platylobium</tp:taxon-name-part></tp:taxon-name>. Clade D includes species with mostly medifixed stipules, fruits indehiscent or passively dehiscent and turgid seeds with a long, linear hilum; clade C includes species with basifixed stipules, fruits flat-compressed and elastically dehiscent and seeds with a short and oblong hilum. Our finding that the puzzling <italic><tp:taxon-name><tp:taxon-name-part taxon-name-part-type="genus" reg="Dioclea">Dioclea</tp:taxon-name-part> <tp:taxon-name-part taxon-name-part-type="species" reg="huberi">huberi</tp:taxon-name-part></tp:taxon-name></italic> (formerly classified in subg. <tp:taxon-name><tp:taxon-name-part taxon-name-part-type="genus" reg="Platylobium">Platylobium</tp:taxon-name-part> <tp:taxon-name-part taxon-name-part-type="infraspecific-rank">sect.</tp:taxon-name-part> <tp:taxon-name-part taxon-name-part-type="section" reg="Macrocarpon">Macrocarpon</tp:taxon-name-part></tp:taxon-name>) is part of clade D blurs the distinction between those major clades, because it shares basifixed stipules and flat-compressed fruits and seeds with <tp:taxon-name><tp:taxon-name-part taxon-name-part-type="genus" reg="Dioclea">D.</tp:taxon-name-part> <tp:taxon-name-part taxon-name-part-type="infraspecific-rank">subg.</tp:taxon-name-part> <tp:taxon-name-part taxon-name-part-type="subgenus" reg="Platylobium">Platylobium</tp:taxon-name-part></tp:taxon-name>, but seeds with a long linear hilum with <tp:taxon-name><tp:taxon-name-part taxon-name-part-type="genus" reg="Dioclea">D.</tp:taxon-name-part> <tp:taxon-name-part taxon-name-part-type="infraspecific-rank">subg.</tp:taxon-name-part> <tp:taxon-name-part taxon-name-part-type="subgenus" reg="Pachylobium">Pachylobium</tp:taxon-name-part></tp:taxon-name>. Likewise, <italic><tp:taxon-name><tp:taxon-name-part taxon-name-part-type="genus" reg="Dioclea">Dioclea</tp:taxon-name-part> <tp:taxon-name-part taxon-name-part-type="species" reg="macrocarpa">macrocarpa</tp:taxon-name-part></tp:taxon-name></italic>, recovered in clade C, shows the basifixed stipules and the short and oblong hilum of <tp:taxon-name><tp:taxon-name-part taxon-name-part-type="genus" reg="Dioclea">D.</tp:taxon-name-part> <tp:taxon-name-part taxon-name-part-type="infraspecific-rank">subg.</tp:taxon-name-part> <tp:taxon-name-part taxon-name-part-type="subgenus" reg="Platylobium">Platylobium</tp:taxon-name-part></tp:taxon-name> together with the turgid fruits and seeds of <tp:taxon-name><tp:taxon-name-part taxon-name-part-type="genus" reg="Dioclea">D.</tp:taxon-name-part> <tp:taxon-name-part taxon-name-part-type="infraspecific-rank">subg.</tp:taxon-name-part> <tp:taxon-name-part taxon-name-part-type="subgenus" reg="Pachylobium">Pachylobium</tp:taxon-name-part></tp:taxon-name>. Thus, clades B and C are diagnosed by only a few morphological traits (see below) and we chose to recognise them as subgenera of a largely polymorphic genus instead of treating them as two separate genera.</p><p><italic><tp:taxon-name><tp:taxon-name-part taxon-name-part-type="genus" reg="Macropsychanthus">Macropsychanthus</tp:taxon-name-part></tp:taxon-name></italic> is a pantropical genus with 46 species. It is most diverse in the New World (36 species), with eleven species from the Philippines and Indonesia to New Guinea and two Pantropical sea-drifted species extending to continental Africa and Madagascar.</p></tp:treatment-sec><ref-list><ref id="B44"><mixed-citation xmlns:xlink="http://www.w3.org/1999/xlink" xlink:type="simple"><person-group><name name-style="western"><surname>Miquel</surname><given-names>FAW</given-names></name></person-group> (<year>1855</year>) Flora van Nederlandsch Indië, vol. 1. C.G. van der Post, Amsterdam. <ext-link xlink:type="simple" ext-link-type="doi" xlink:href="10.5962/bhl.title.93">https://doi.org/10.5962/bhl.title.93</ext-link></mixed-citation></ref><ref id="B65"><mixed-citation xmlns:xlink="http://www.w3.org/1999/xlink" xlink:type="simple"><person-group><name name-style="western"><surname>Turland</surname><given-names>NJ</given-names></name><name name-style="western"><surname>Wiersema</surname><given-names>JH</given-names></name><name name-style="western"><surname>Barrie</surname><given-names>FR</given-names></name><name name-style="western"><surname>Greuter</surname><given-names>W</given-names></name><name name-style="western"><surname>Hawksworth</surname><given-names>DL</given-names></name><name name-style="western"><surname>Herendeen</surname><given-names>PS</given-names></name><name name-style="western"><surname>Knapp</surname><given-names>S</given-names></name><name name-style="western"><surname>Kusber</surname><given-names>W-H</given-names></name><name name-style="western"><surname>Li</surname><given-names>D-Z</given-names></name><name name-style="western"><surname>Marhold</surname><given-names>K</given-names></name><name name-style="western"><surname>May</surname><given-names>TW</given-names></name><name name-style="western"><surname>McNeill</surname><given-names>J</given-names></name><name name-style="western"><surname>Monro</surname><given-names>AM</given-names></name><name name-style="western"><surname>Prado</surname><given-names>J</given-names></name><name name-style="western"><surname>Price</surname><given-names>MJ</given-names></name><name name-style="western"><surname>Smith</surname><given-names>GF</given-names></name></person-group> (<year>2018</year>) International Code of Nomenclature for algae, fungi, and plants (Shenzhen Code) adopted by the Nineteenth International Botanical Congress Shenzhen, China, July 2017. Regnum Vegetabile 159. <ext-link xlink:type="simple" ext-link-type="doi" xlink:href="10.12705/Code.2018">https://doi.org/10.12705/Code.2018</ext-link></mixed-citation></ref><ref id="B66"><mixed-citation xmlns:xlink="http://www.w3.org/1999/xlink" xlink:type="simple"><person-group><name name-style="western"><surname>Urban</surname><given-names>I</given-names></name></person-group> (<year>1899</year>) Symbolae Antillanae, seu, Fundamenta florae Indiae Occidentalis, vol. 1. Fratres Borntraeger, Berlin, Paris. <ext-link xlink:type="simple" ext-link-type="doi" xlink:href="10.5962/bhl.title.144">https://doi.org/10.5962/bhl.title.144</ext-link></mixed-citation></ref><ref id="B23"><mixed-citation xmlns:xlink="http://www.w3.org/1999/xlink" xlink:type="simple"><person-group><name name-style="western"><surname>Grisebach</surname><given-names>A</given-names></name></person-group> (<year>1866</year>) Catalogus plantarum cubensium exhibens collectionem Wrightianam aliasque minores ex insula Cuba missas. Gulielmum Engelmann, Leipzig, 1–301. <ext-link xlink:type="simple" ext-link-type="doi" xlink:href="10.5962/bhl.title.177">https://doi.org/10.5962/bhl.title.177</ext-link></mixed-citation></ref><ref id="B40"><mixed-citation xmlns:xlink="http://www.w3.org/1999/xlink" xlink:type="simple"><person-group><name name-style="western"><surname>Maxwell</surname><given-names>RH</given-names></name></person-group> (<year>2011</year>) <article-title>New species and notes in the genus <italic><tp:taxon-name><tp:taxon-name-part taxon-name-part-type="genus">Dioclea</tp:taxon-name-part></tp:taxon-name></italic> s.l. (<tp:taxon-name><tp:taxon-name-part taxon-name-part-type="family">Fabaceae</tp:taxon-name-part></tp:taxon-name>, subtribe <tp:taxon-name>Diocleinae</tp:taxon-name>).</article-title><source>Novon</source><volume>21</volume>(<issue>2</issue>): <fpage>226</fpage>–<lpage>243</lpage>. <ext-link xlink:type="simple" ext-link-type="doi" xlink:href="10.3417/2002014">https://doi.org/10.3417/2002014</ext-link></mixed-citation></ref></ref-list></tp:taxon-treatment>
