# Supplementary material for: Revisiting the taxonomy of Dioclea and related genera (Leguminosae, Papilionoideae), with new generic circumscriptions
Source: PhytoKeys. 2020 Oct 21;164:67–114. doi: 10.3897/phytokeys.164.55441 (PMC8359005; doi:10.3897/phytokeys.164.55441)
Supplement: XML Treatment for Macropsychanthus ferrugineus [file phytokeys.164.55441-treatment35.xml]

<!DOCTYPE tp:taxon-treatment
  PUBLIC "-//TaxonX//DTD Taxonomic Treatment Publishing DTD v0 20100105//EN" "tax-treatment-NSO.dtd">
<tp:taxon-treatment xmlns:tp="http://www.plazi.org/taxpub"><tp:treatment-meta><kwd-group><label>Taxon classification</label><kwd><named-content xmlns:xlink="http://www.w3.org/1999/xlink" content-type="kingdom">Plantae</named-content></kwd><kwd><named-content xmlns:xlink="http://www.w3.org/1999/xlink" content-type="order">Fabales</named-content></kwd><kwd><named-content xmlns:xlink="http://www.w3.org/1999/xlink" content-type="family">Fabaceae</named-content></kwd></kwd-group><mixed-citation publication-type="journal"><person-group><name><surname>de Queiroz</surname><given-names>Luciano Paganucci</given-names></name><name><surname>Snak</surname><given-names>Cristiane</given-names></name></person-group><article-title>Revisiting the taxonomy of <italic><tp:taxon-name><tp:taxon-name-part taxon-name-part-type="genus" reg="Dioclea">Dioclea</tp:taxon-name-part></tp:taxon-name></italic> and related genera (<tp:taxon-name><tp:taxon-name-part taxon-name-part-type="family">Leguminosae</tp:taxon-name-part></tp:taxon-name>, <tp:taxon-name><tp:taxon-name-part taxon-name-part-type="subfamily">Papilionoideae</tp:taxon-name-part></tp:taxon-name>), with new generic circumscriptions</article-title><source>PhytoKeys</source><day>21</day><month>10</month><year>2020</year><volume>164</volume><fpage>67</fpage><lpage>114</lpage><pub-id pub-id-type="doi">10.3897/phytokeys.164.55441</pub-id></mixed-citation></tp:treatment-meta><tp:nomenclature><label>4.1.10.</label><tp:taxon-name><object-id xmlns:xlink="http://www.w3.org/1999/xlink" content-type="arpha" xlink:type="simple">9938964A-2E58-5342-9C14-658425B2999D</object-id>
              <tp:taxon-name-part taxon-name-part-type="genus" reg="Macropsychanthus">Macropsychanthus</tp:taxon-name-part>
              <tp:taxon-name-part taxon-name-part-type="species" reg="ferrugineus">ferrugineus</tp:taxon-name-part>
            </tp:taxon-name><tp:taxon-authority>Merr., Philipp. J. Sc. 5, Bot.: 121. 1910.</tp:taxon-authority><tp:nomenclature-citation-list><tp:nomenclature-citation><tp:taxon-name>
                  <tp:taxon-name-part taxon-name-part-type="genus" reg="Dioclea">Dioclea</tp:taxon-name-part> <tp:taxon-name-part taxon-name-part-type="species" reg="decandra">decandra</tp:taxon-name-part></tp:taxon-name><comment>Amshoff ex Adema, Blumea 43: 234. 1998. Type: based on <tp:taxon-name><tp:taxon-name-part taxon-name-part-type="genus" reg="Macropsychanthus">Macropsychanthus</tp:taxon-name-part> <tp:taxon-name-part taxon-name-part-type="species" reg="ferrugineus">ferrugineus</tp:taxon-name-part></tp:taxon-name> Merr.</comment></tp:nomenclature-citation></tp:nomenclature-citation-list></tp:nomenclature><tp:treatment-sec sec-type="material" id="SECID0E61CK"><title>Type.</title><p>Philippines, Mindanao, Lake Lanao, <italic>Clemens 419</italic> (lectotype, designated by <xref ref-type="bibr" rid="B1">Adema 1998</xref>: US! [00004643]; isolectotypes: F! [0059545F], K! [000900292], K! [000900293]).</p></tp:treatment-sec><tp:treatment-sec sec-type="notes" id="SECID0EL2CK"><title>Note.</title><p>The transfer of <italic><tp:taxon-name><tp:taxon-name-part taxon-name-part-type="genus" reg="Macropsychanthus">M.</tp:taxon-name-part> <tp:taxon-name-part taxon-name-part-type="species" reg="ferrugineus">ferrugineus</tp:taxon-name-part></tp:taxon-name></italic> to <italic><tp:taxon-name><tp:taxon-name-part taxon-name-part-type="genus" reg="Dioclea">Dioclea</tp:taxon-name-part></tp:taxon-name></italic> was proposed by Amshoff in an unpublished manuscript and validated by <xref ref-type="bibr" rid="B1">Adema (1998)</xref>. As the name <italic><tp:taxon-name><tp:taxon-name-part taxon-name-part-type="genus" reg="Dioclea">Dioclea</tp:taxon-name-part> <tp:taxon-name-part taxon-name-part-type="species" reg="ferruginea">ferruginea</tp:taxon-name-part></tp:taxon-name></italic> was already occupied by <italic><tp:taxon-name><tp:taxon-name-part taxon-name-part-type="genus" reg="Dioclea">D.</tp:taxon-name-part> <tp:taxon-name-part taxon-name-part-type="species" reg="ferruginea">ferruginea</tp:taxon-name-part></tp:taxon-name></italic> Ducke, <xref ref-type="bibr" rid="B1">Adema (1998)</xref> proposed the new name <italic><tp:taxon-name><tp:taxon-name-part taxon-name-part-type="genus" reg="Dioclea">Dioclea</tp:taxon-name-part> <tp:taxon-name-part taxon-name-part-type="species" reg="decandra">decandra</tp:taxon-name-part></tp:taxon-name></italic>. However, the original name <italic><tp:taxon-name><tp:taxon-name-part taxon-name-part-type="genus" reg="Macropsychanthus">M.</tp:taxon-name-part> <tp:taxon-name-part taxon-name-part-type="species" reg="ferrugineus">ferrugineus</tp:taxon-name-part></tp:taxon-name></italic> is its correct name in <italic><tp:taxon-name><tp:taxon-name-part taxon-name-part-type="genus" reg="Macropsychanthus">Macropsychanthus</tp:taxon-name-part></tp:taxon-name></italic> [see also note under <italic><tp:taxon-name><tp:taxon-name-part taxon-name-part-type="genus" reg="Macropsychanthus">M.</tp:taxon-name-part> <tp:taxon-name-part taxon-name-part-type="species" reg="duckei">duckei</tp:taxon-name-part></tp:taxon-name></italic>].</p></tp:treatment-sec><ref-list><ref id="B1"><mixed-citation xmlns:xlink="http://www.w3.org/1999/xlink" xlink:type="simple"><person-group><name name-style="western"><surname>Adema</surname><given-names>F</given-names></name></person-group> (<year>1998</year>) Notes on Malesian <tp:taxon-name><tp:taxon-name-part taxon-name-part-type="family">Fabaceae</tp:taxon-name-part></tp:taxon-name> (<tp:taxon-name><tp:taxon-name-part taxon-name-part-type="family">Leguminosae</tp:taxon-name-part></tp:taxon-name>-<tp:taxon-name><tp:taxon-name-part taxon-name-part-type="subfamily">Papilionoideae</tp:taxon-name-part></tp:taxon-name>) 3. The genera <italic><tp:taxon-name><tp:taxon-name-part taxon-name-part-type="genus">Dioclea</tp:taxon-name-part></tp:taxon-name>, <tp:taxon-name><tp:taxon-name-part taxon-name-part-type="genus">Luzonia</tp:taxon-name-part></tp:taxon-name></italic>, and <italic><tp:taxon-name><tp:taxon-name-part taxon-name-part-type="genus">Macropsychanthus.</tp:taxon-name-part></tp:taxon-name></italic> Blumea 43: 233–239. <ext-link xlink:type="simple" ext-link-type="uri" xlink:href="http://www.repository.naturalis.nl/record/525756">http://www.repository.naturalis.nl/record/525756</ext-link></mixed-citation></ref></ref-list></tp:taxon-treatment>
