# Supplementary material for: Revisiting the taxonomy of Dioclea and related genera (Leguminosae, Papilionoideae), with new generic circumscriptions
Source: PhytoKeys. 2020 Oct 21;164:67–114. doi: 10.3897/phytokeys.164.55441 (PMC8359005; doi:10.3897/phytokeys.164.55441)
Supplement: XML Treatment for Macropsychanthus hexander [file phytokeys.164.55441-treatment42.xml]

<!DOCTYPE tp:taxon-treatment
  PUBLIC "-//TaxonX//DTD Taxonomic Treatment Publishing DTD v0 20100105//EN" "tax-treatment-NSO.dtd">
<tp:taxon-treatment xmlns:tp="http://www.plazi.org/taxpub"><tp:treatment-meta><kwd-group><label>Taxon classification</label><kwd><named-content xmlns:xlink="http://www.w3.org/1999/xlink" content-type="kingdom">Plantae</named-content></kwd><kwd><named-content xmlns:xlink="http://www.w3.org/1999/xlink" content-type="order">Fabales</named-content></kwd><kwd><named-content xmlns:xlink="http://www.w3.org/1999/xlink" content-type="family">Fabaceae</named-content></kwd></kwd-group><mixed-citation publication-type="journal"><person-group><name><surname>de Queiroz</surname><given-names>Luciano Paganucci</given-names></name><name><surname>Snak</surname><given-names>Cristiane</given-names></name></person-group><article-title>Revisiting the taxonomy of <italic><tp:taxon-name><tp:taxon-name-part taxon-name-part-type="genus" reg="Dioclea">Dioclea</tp:taxon-name-part></tp:taxon-name></italic> and related genera (<tp:taxon-name><tp:taxon-name-part taxon-name-part-type="family">Leguminosae</tp:taxon-name-part></tp:taxon-name>, <tp:taxon-name><tp:taxon-name-part taxon-name-part-type="subfamily">Papilionoideae</tp:taxon-name-part></tp:taxon-name>), with new generic circumscriptions</article-title><source>PhytoKeys</source><day>21</day><month>10</month><year>2020</year><volume>164</volume><fpage>67</fpage><lpage>114</lpage><pub-id pub-id-type="doi">10.3897/phytokeys.164.55441</pub-id></mixed-citation></tp:treatment-meta><tp:nomenclature><label>4.1.17.</label><tp:taxon-name><object-id xmlns:xlink="http://www.w3.org/1999/xlink" content-type="arpha" xlink:type="simple">8AD7197F-DE43-57F0-8847-7F4F0919F152</object-id>
              <tp:taxon-name-part taxon-name-part-type="genus" reg="Macropsychanthus">Macropsychanthus</tp:taxon-name-part>
              <tp:taxon-name-part taxon-name-part-type="species" reg="hexander">hexander</tp:taxon-name-part>
              <object-id xmlns:xlink="http://www.w3.org/1999/xlink" content-type="ipni" xlink:type="simple">urn:lsid:ipni.org:names:77212317-1</object-id>
            </tp:taxon-name><tp:taxon-authority>(Ralph) L.P. Queiroz &amp; Snak</tp:taxon-authority><tp:taxon-status xmlns:xlink="http://www.w3.org/1999/xlink" xlink:type="simple">comb. nov.</tp:taxon-status><tp:nomenclature-citation-list><tp:nomenclature-citation><tp:taxon-name><tp:taxon-name-part taxon-name-part-type="genus" reg="Mucuna"/> <tp:taxon-name-part taxon-name-part-type="species" reg="hexandra"/></tp:taxon-name><comment>Basionym: <tp:taxon-name><tp:taxon-name-part taxon-name-part-type="genus" reg="Mucuna">Mucuna</tp:taxon-name-part> <tp:taxon-name-part taxon-name-part-type="species" reg="hexandra">hexandra</tp:taxon-name-part></tp:taxon-name> Ralph, IC. Carp., 30, t. 34, f. 5. 1849. Type: The plate of <tp:taxon-name><tp:taxon-name-part taxon-name-part-type="genus" reg="Dolichos">Dolichos</tp:taxon-name-part> <tp:taxon-name-part taxon-name-part-type="species" reg="hexandrus">hexandrus</tp:taxon-name-part></tp:taxon-name> Roxb. (<italic>nom. nud.</italic>), Ic. 2328 (holotype K [available at Kew 2006, <ext-link xmlns:xlink="http://www.w3.org/1999/xlink" xlink:type="simple" ext-link-type="uri" xlink:href="http://apps.kew.org/floraindica/displayImages.do?index=6">http://apps.kew.org/floraindica/displayImages.do?index=6</ext-link>]). </comment></tp:nomenclature-citation><tp:nomenclature-citation><tp:taxon-name>
                  <tp:taxon-name-part taxon-name-part-type="genus" reg="Dolichos">Dolichos</tp:taxon-name-part> <tp:taxon-name-part taxon-name-part-type="species" reg="coriaceus">coriaceus</tp:taxon-name-part></tp:taxon-name><comment>Graham ex Wall., Numer. List [Wallich] n. 5562. 1831, nom. inval. (nom. nud.). Type: Singapore, Penang, <italic>Wallich Cat. no. 5562</italic> (holotype: K! [001121297]).</comment></tp:nomenclature-citation><tp:nomenclature-citation><tp:taxon-name>
                  <tp:taxon-name-part taxon-name-part-type="genus" reg="Dioclea">Dioclea</tp:taxon-name-part> <tp:taxon-name-part taxon-name-part-type="species" reg="coriacea">coriacea</tp:taxon-name-part></tp:taxon-name><comment>(Graham ex Wall.) Rusby, Mem. Torrey Bot. Club 3(3): 22. 1893. Type: based on <tp:taxon-name><tp:taxon-name-part taxon-name-part-type="genus" reg="Dolichos">Dolichos</tp:taxon-name-part> <tp:taxon-name-part taxon-name-part-type="species" reg="coriaceus">coriaceus</tp:taxon-name-part></tp:taxon-name> Graham ex Wall.</comment></tp:nomenclature-citation><tp:nomenclature-citation><tp:taxon-name>
                  <tp:taxon-name-part taxon-name-part-type="genus" reg="Macropsychanthus">Macropsychanthus</tp:taxon-name-part> <tp:taxon-name-part taxon-name-part-type="species" reg="novo-guineensis">novo-guineensis</tp:taxon-name-part></tp:taxon-name><comment>Pulle, Nova Guinea 8: 382. 1910. Type: Indonesia, Irian Jaya, <italic>Versteeg 1028</italic> (lectotype, designated here amongst the syntypes: L! [0018939]; isolectotypes: BO, U! [1248394]).</comment></tp:nomenclature-citation><tp:nomenclature-citation><tp:taxon-name>
                  <tp:taxon-name-part taxon-name-part-type="genus" reg="Dioclea">Dioclea</tp:taxon-name-part> <tp:taxon-name-part taxon-name-part-type="species" reg="hexandra">hexandra</tp:taxon-name-part></tp:taxon-name><comment>(Ralph) Mabb., Taxon 29(5–6): 605–606, 1980. Type: based on <tp:taxon-name><tp:taxon-name-part taxon-name-part-type="genus" reg="Mucuna">Mucuna</tp:taxon-name-part> <tp:taxon-name-part taxon-name-part-type="species" reg="hexandra">hexandra</tp:taxon-name-part></tp:taxon-name> Ralph.</comment></tp:nomenclature-citation></tp:nomenclature-citation-list></tp:nomenclature><tp:treatment-sec sec-type="notes" id="SECID0EMODK"><title>Note.</title><p><xref ref-type="bibr" rid="B1">Adema (1998)</xref> considered that plate 5 of <italic><tp:taxon-name><tp:taxon-name-part taxon-name-part-type="genus" reg="Parrana">Parrana</tp:taxon-name-part> <tp:taxon-name-part taxon-name-part-type="species" reg="rubra">rubra</tp:taxon-name-part></tp:taxon-name></italic> Rumph. in <xref ref-type="bibr" rid="B56">Rumphius (1747)</xref> should be taken as the type of <italic><tp:taxon-name><tp:taxon-name-part taxon-name-part-type="genus" reg="Mucuna">Mucuna</tp:taxon-name-part> <tp:taxon-name-part taxon-name-part-type="species" reg="hexandra">hexandra</tp:taxon-name-part></tp:taxon-name></italic> Ralph. In our opinion, the illustration of <italic><tp:taxon-name><tp:taxon-name-part taxon-name-part-type="genus" reg="Parrana">Parrana</tp:taxon-name-part> <tp:taxon-name-part taxon-name-part-type="species" reg="rubra">rubra</tp:taxon-name-part></tp:taxon-name></italic> does not provide sufficient elements to allow associating it with <italic><tp:taxon-name><tp:taxon-name-part taxon-name-part-type="genus" reg="Macropsychanthus">Macropsychanthus</tp:taxon-name-part> <tp:taxon-name-part taxon-name-part-type="species" reg="hexander">hexander</tp:taxon-name-part></tp:taxon-name></italic> (or with any species of <italic><tp:taxon-name><tp:taxon-name-part taxon-name-part-type="genus" reg="Macropsychanthus">Macropsychanthus</tp:taxon-name-part></tp:taxon-name></italic>). When publishing <italic><tp:taxon-name><tp:taxon-name-part taxon-name-part-type="genus" reg="Mucuna">Mucuna</tp:taxon-name-part> <tp:taxon-name-part taxon-name-part-type="species" reg="hexandra">hexandra</tp:taxon-name-part></tp:taxon-name></italic>, <xref ref-type="bibr" rid="B52">Ralph (1849)</xref> illustrated the fruit and explicitly stated that he took the drawing from the unpublished painting of <italic><tp:taxon-name><tp:taxon-name-part taxon-name-part-type="genus" reg="Dolichos">Dolichos</tp:taxon-name-part> <tp:taxon-name-part taxon-name-part-type="species" reg="hexandrus">hexandrus</tp:taxon-name-part></tp:taxon-name></italic> in Roxburgh icon 2328 that fits quite well with the diagnostic features of <italic><tp:taxon-name><tp:taxon-name-part taxon-name-part-type="genus" reg="Mucuna">Mucuna</tp:taxon-name-part> <tp:taxon-name-part taxon-name-part-type="species" reg="hexandra">hexandra</tp:taxon-name-part></tp:taxon-name></italic>, including the androecium with six fertile stamens (Fig. <xref ref-type="fig" rid="F5">5</xref>). We thus consider the original Roxburgh figure as the holotype of the basionym.</p><fig id="F5" position="float" orientation="portrait"><object-id xmlns:xlink="http://www.w3.org/1999/xlink" content-type="doi" xlink:type="simple">10.3897/phytokeys.164.55441.figure5</object-id><object-id xmlns:xlink="http://www.w3.org/1999/xlink" content-type="arpha" xlink:type="simple">718E88B9-0CEE-5C13-9D6D-4A323A82A503</object-id><label>Figure 5.</label><caption><p>Original painting of Roxburgh icon 2328 (K) from <italic><tp:taxon-name><tp:taxon-name-part taxon-name-part-type="genus" reg="Dolichos">Dolichos</tp:taxon-name-part> <tp:taxon-name-part taxon-name-part-type="species" reg="hexandrus">hexandrus</tp:taxon-name-part></tp:taxon-name></italic> that was used by <xref ref-type="bibr" rid="B52">Ralph (1849)</xref> to propose <italic><tp:taxon-name><tp:taxon-name-part taxon-name-part-type="genus" reg="Mucuna">Mucuna</tp:taxon-name-part> <tp:taxon-name-part taxon-name-part-type="species" reg="hexandra">hexandra</tp:taxon-name-part></tp:taxon-name></italic> Ralph. Note the androecium with six fertile stamens typical of <italic><tp:taxon-name><tp:taxon-name-part taxon-name-part-type="genus" reg="Macropsychanthus">Macropsychanthus</tp:taxon-name-part> <tp:taxon-name-part taxon-name-part-type="species" reg="hexander">hexander</tp:taxon-name-part></tp:taxon-name></italic> (Ralph) L.P. Queiroz &amp; Snak. Available Roxburgh‘s Flora Indica (Kew 2006) at <ext-link xmlns:xlink="http://www.w3.org/1999/xlink" xlink:type="simple" ext-link-type="uri" xlink:href="http://apps.kew.org/floraindica/displayImages.do?index=6">http://apps.kew.org/floraindica/displayImages.do?index=6</ext-link>.</p></caption><graphic xmlns:xlink="http://www.w3.org/1999/xlink" xlink:href="phytokeys-164-067-g005.jpg" position="float" orientation="portrait" xlink:type="simple" id="oo_465933.jpg"><uri content-type="original_file" xlink:type="simple">https://binary.pensoft.net/fig/465933</uri></graphic></fig></tp:treatment-sec><ref-list><ref id="B1"><mixed-citation xmlns:xlink="http://www.w3.org/1999/xlink" xlink:type="simple"><person-group><name name-style="western"><surname>Adema</surname><given-names>F</given-names></name></person-group> (<year>1998</year>) Notes on Malesian <tp:taxon-name><tp:taxon-name-part taxon-name-part-type="family">Fabaceae</tp:taxon-name-part></tp:taxon-name> (<tp:taxon-name><tp:taxon-name-part taxon-name-part-type="family">Leguminosae</tp:taxon-name-part></tp:taxon-name>-<tp:taxon-name><tp:taxon-name-part taxon-name-part-type="subfamily">Papilionoideae</tp:taxon-name-part></tp:taxon-name>) 3. The genera <italic><tp:taxon-name><tp:taxon-name-part taxon-name-part-type="genus">Dioclea</tp:taxon-name-part></tp:taxon-name>, <tp:taxon-name><tp:taxon-name-part taxon-name-part-type="genus">Luzonia</tp:taxon-name-part></tp:taxon-name></italic>, and <italic><tp:taxon-name><tp:taxon-name-part taxon-name-part-type="genus">Macropsychanthus.</tp:taxon-name-part></tp:taxon-name></italic> Blumea 43: 233–239. <ext-link xlink:type="simple" ext-link-type="uri" xlink:href="http://www.repository.naturalis.nl/record/525756">http://www.repository.naturalis.nl/record/525756</ext-link></mixed-citation></ref><ref id="B56"><mixed-citation xmlns:xlink="http://www.w3.org/1999/xlink" xlink:type="simple"><person-group><name name-style="western"><surname>Rumphius</surname><given-names>GE</given-names></name></person-group> (<year>1747</year>) Herbarium Amboinense: plurimas conplectens arbores, frutices, herbas, plantas terrestres &amp; aquaticas, quae in Amboina et adjacentibus reperiuntur insulis adcuratissime descriptas iuxta earum formas, cum diuersis denominationibus cultura, usu, ac virtutibus, quod &amp; insuper exhibet varia insectorum animaliumque genera, plurima cum naturalibus eorum figuris depicta. Part 5. Fransicum Changuion, Joannem Catuffe, Hermannum Uytwerf, Amsterdam, 1–492.</mixed-citation></ref><ref id="B52"><mixed-citation xmlns:xlink="http://www.w3.org/1999/xlink" xlink:type="simple"><person-group><name name-style="western"><surname>Ralph</surname><given-names>TS</given-names></name></person-group> (<year>1849</year>) Icones Carpologicae; or, figures and descriptions of fruits and seeds. William Pamplin, London, 1–48. <ext-link xlink:type="simple" ext-link-type="doi" xlink:href="10.5962/bhl.title.140683">https://doi.org/10.5962/bhl.title.140683</ext-link></mixed-citation></ref></ref-list></tp:taxon-treatment>
