# Supplementary material for: Revisiting the taxonomy of Dioclea and related genera (Leguminosae, Papilionoideae), with new generic circumscriptions
Source: PhytoKeys. 2020 Oct 21;164:67–114. doi: 10.3897/phytokeys.164.55441 (PMC8359005; doi:10.3897/phytokeys.164.55441)
Supplement: XML Treatment for Macropsychanthus sclerocarpus [file phytokeys.164.55441-treatment61.xml]

<!DOCTYPE tp:taxon-treatment
  PUBLIC "-//TaxonX//DTD Taxonomic Treatment Publishing DTD v0 20100105//EN" "tax-treatment-NSO.dtd">
<tp:taxon-treatment xmlns:tp="http://www.plazi.org/taxpub"><tp:treatment-meta><kwd-group><label>Taxon classification</label><kwd><named-content xmlns:xlink="http://www.w3.org/1999/xlink" content-type="kingdom">Plantae</named-content></kwd><kwd><named-content xmlns:xlink="http://www.w3.org/1999/xlink" content-type="order">Fabales</named-content></kwd><kwd><named-content xmlns:xlink="http://www.w3.org/1999/xlink" content-type="family">Fabaceae</named-content></kwd></kwd-group><mixed-citation publication-type="journal"><person-group><name><surname>de Queiroz</surname><given-names>Luciano Paganucci</given-names></name><name><surname>Snak</surname><given-names>Cristiane</given-names></name></person-group><article-title>Revisiting the taxonomy of <italic><tp:taxon-name><tp:taxon-name-part taxon-name-part-type="genus" reg="Dioclea">Dioclea</tp:taxon-name-part></tp:taxon-name></italic> and related genera (<tp:taxon-name><tp:taxon-name-part taxon-name-part-type="family">Leguminosae</tp:taxon-name-part></tp:taxon-name>, <tp:taxon-name><tp:taxon-name-part taxon-name-part-type="subfamily">Papilionoideae</tp:taxon-name-part></tp:taxon-name>), with new generic circumscriptions</article-title><source>PhytoKeys</source><day>21</day><month>10</month><year>2020</year><volume>164</volume><fpage>67</fpage><lpage>114</lpage><pub-id pub-id-type="doi">10.3897/phytokeys.164.55441</pub-id></mixed-citation></tp:treatment-meta><tp:nomenclature><label>4.1.33.</label><tp:taxon-name><object-id xmlns:xlink="http://www.w3.org/1999/xlink" content-type="arpha" xlink:type="simple">EDEA513E-C3A0-5587-B486-F0F2DB1D98A5</object-id>
              <tp:taxon-name-part taxon-name-part-type="genus" reg="Macropsychanthus">Macropsychanthus</tp:taxon-name-part>
              <tp:taxon-name-part taxon-name-part-type="species" reg="sclerocarpus">sclerocarpus</tp:taxon-name-part>
              <object-id xmlns:xlink="http://www.w3.org/1999/xlink" content-type="ipni" xlink:type="simple">urn:lsid:ipni.org:names:77212331-1</object-id>
            </tp:taxon-name><tp:taxon-authority>(Ducke) L.P. Queiroz &amp; Snak</tp:taxon-authority><tp:taxon-status xmlns:xlink="http://www.w3.org/1999/xlink" xlink:type="simple">comb. nov.</tp:taxon-status><tp:nomenclature-citation-list><tp:nomenclature-citation><tp:taxon-name><tp:taxon-name-part taxon-name-part-type="genus" reg="Dioclea"/> <tp:taxon-name-part taxon-name-part-type="species" reg="sclerocarpa"/></tp:taxon-name><comment>Basionym: <tp:taxon-name><tp:taxon-name-part taxon-name-part-type="genus" reg="Dioclea">Dioclea</tp:taxon-name-part> <tp:taxon-name-part taxon-name-part-type="species" reg="sclerocarpa">sclerocarpa</tp:taxon-name-part></tp:taxon-name> Ducke, Arch. Jard. Bot. Rio de Janeiro 3: 169–170. 1922. Type: Brazil, Pará, Monte Alegre, <italic>Ducke s.n. <abbrev xmlns:xlink="http://www.w3.org/1999/xlink" content-type="institution" xlink:title="Museu Goeldi" id="ABBRID0E12EK" xlink:type="simple">MG</abbrev> 17152</italic> (lectotype, designated here from the syntypes: RB! [00540242]; isolectotypes: BM! [000931772], <abbrev xmlns:xlink="http://www.w3.org/1999/xlink" content-type="institution" xlink:title="Museu Goeldi" id="ABBRID0EA3EK" xlink:type="simple">MG</abbrev>, P! [02752764]). </comment></tp:nomenclature-citation><tp:nomenclature-citation><tp:taxon-name>
                  <tp:taxon-name-part taxon-name-part-type="genus" reg="Dioclea">Dioclea</tp:taxon-name-part> <tp:taxon-name-part taxon-name-part-type="species" reg="reflexa">reflexa</tp:taxon-name-part> <tp:taxon-name-part taxon-name-part-type="infraspecific-rank">var.</tp:taxon-name-part> <tp:taxon-name-part taxon-name-part-type="variety" reg="glabrescens">glabrescens</tp:taxon-name-part></tp:taxon-name><comment>Benth., Fl. Bras. 15(1): 162-163. 1859. Type: Brazil, Maranhão, <italic>Gardner 5988</italic> (lectotype, designated here from the syntypes: K! [000502898]; isolectotypes: BM! [000931773]).</comment></tp:nomenclature-citation></tp:nomenclature-citation-list></tp:nomenclature></tp:taxon-treatment>
