# Supplementary material for: Revisiting the taxonomy of Dioclea and related genera (Leguminosae, Papilionoideae), with new generic circumscriptions
Source: PhytoKeys. 2020 Oct 21;164:67–114. doi: 10.3897/phytokeys.164.55441 (PMC8359005; doi:10.3897/phytokeys.164.55441)
Supplement: XML Treatment for Macropsychanthus violaceus [file phytokeys.164.55441-treatment64.xml]

<!DOCTYPE tp:taxon-treatment
  PUBLIC "-//TaxonX//DTD Taxonomic Treatment Publishing DTD v0 20100105//EN" "tax-treatment-NSO.dtd">
<tp:taxon-treatment xmlns:tp="http://www.plazi.org/taxpub"><tp:treatment-meta><kwd-group><label>Taxon classification</label><kwd><named-content xmlns:xlink="http://www.w3.org/1999/xlink" content-type="kingdom">Plantae</named-content></kwd><kwd><named-content xmlns:xlink="http://www.w3.org/1999/xlink" content-type="order">Fabales</named-content></kwd><kwd><named-content xmlns:xlink="http://www.w3.org/1999/xlink" content-type="family">Fabaceae</named-content></kwd></kwd-group><mixed-citation publication-type="journal"><person-group><name><surname>de Queiroz</surname><given-names>Luciano Paganucci</given-names></name><name><surname>Snak</surname><given-names>Cristiane</given-names></name></person-group><article-title>Revisiting the taxonomy of <italic><tp:taxon-name><tp:taxon-name-part taxon-name-part-type="genus" reg="Dioclea">Dioclea</tp:taxon-name-part></tp:taxon-name></italic> and related genera (<tp:taxon-name><tp:taxon-name-part taxon-name-part-type="family">Leguminosae</tp:taxon-name-part></tp:taxon-name>, <tp:taxon-name><tp:taxon-name-part taxon-name-part-type="subfamily">Papilionoideae</tp:taxon-name-part></tp:taxon-name>), with new generic circumscriptions</article-title><source>PhytoKeys</source><day>21</day><month>10</month><year>2020</year><volume>164</volume><fpage>67</fpage><lpage>114</lpage><pub-id pub-id-type="doi">10.3897/phytokeys.164.55441</pub-id></mixed-citation></tp:treatment-meta><tp:nomenclature><label>4.1.36.</label><tp:taxon-name><object-id xmlns:xlink="http://www.w3.org/1999/xlink" content-type="arpha" xlink:type="simple">BDC57C57-8E05-5A32-BEA6-7717518201F7</object-id>
              <tp:taxon-name-part taxon-name-part-type="genus" reg="Macropsychanthus">Macropsychanthus</tp:taxon-name-part>
              <tp:taxon-name-part taxon-name-part-type="species" reg="violaceus">violaceus</tp:taxon-name-part>
              <object-id xmlns:xlink="http://www.w3.org/1999/xlink" content-type="ipni" xlink:type="simple">urn:lsid:ipni.org:names:77212334-1</object-id>
            </tp:taxon-name><tp:taxon-authority>(Mart. ex Benth.) L.P. Queiroz &amp; Snak</tp:taxon-authority><tp:taxon-status xmlns:xlink="http://www.w3.org/1999/xlink" xlink:type="simple">comb. nov.</tp:taxon-status><tp:nomenclature-citation-list><tp:nomenclature-citation><tp:taxon-name><tp:taxon-name-part taxon-name-part-type="genus" reg="Dioclea"/> <tp:taxon-name-part taxon-name-part-type="species" reg="violacea"/></tp:taxon-name><comment>Basionym: <tp:taxon-name><tp:taxon-name-part taxon-name-part-type="genus" reg="Dioclea">Dioclea</tp:taxon-name-part> <tp:taxon-name-part taxon-name-part-type="species" reg="violacea">violacea</tp:taxon-name-part></tp:taxon-name> Mart. ex Benth., Comm. Legum. Gen.: 69. 1837. Type: Brazil, Bahia?, Mucuri fluv., <italic>Wied s.n.</italic> (lectotype, designated here from the syntypes: BR! [0000005194667]; isolectotypes: BR [0000005196715; [0000005194995]). </comment></tp:nomenclature-citation><tp:nomenclature-citation><tp:taxon-name>
                  <tp:taxon-name-part taxon-name-part-type="genus" reg="Dolichos">Dolichos</tp:taxon-name-part> <tp:taxon-name-part taxon-name-part-type="species" reg="altissimus">altissimus</tp:taxon-name-part></tp:taxon-name><comment>Vell., Fl. Flumin.: 320. 1825 [1829], non <tp:taxon-name><tp:taxon-name-part taxon-name-part-type="genus" reg="Dolichos">Dolichos</tp:taxon-name-part> <tp:taxon-name-part taxon-name-part-type="species" reg="altissimus">altissimus</tp:taxon-name-part></tp:taxon-name> Jacq., Enum. Syst. Pl. 27. 1760, nom. illeg. Type: Brazil, Rio de Janeiro, “Habitat silvis maritimis”, Vellozo (lectotype, designated here: tab. 154 in Vellozo, <italic>Fl. Flumin. Ic.</italic> vol. 7, 1829).</comment></tp:nomenclature-citation><tp:nomenclature-citation><tp:taxon-name>
                  <tp:taxon-name-part taxon-name-part-type="genus" reg="Dioclea">Dioclea</tp:taxon-name-part> <tp:taxon-name-part taxon-name-part-type="species" reg="pilifera">pilifera</tp:taxon-name-part></tp:taxon-name><comment>Tul., Arch. Mus. Hist. Nat. 4: 71. 1844. Type: Brazil, <italic>Claussen s.n.</italic> (holotype: P! [00708484]).</comment></tp:nomenclature-citation><tp:nomenclature-citation><tp:taxon-name>
                  <tp:taxon-name-part taxon-name-part-type="genus" reg="Dioclea">Dioclea</tp:taxon-name-part> <tp:taxon-name-part taxon-name-part-type="species" reg="paraguariensis">paraguariensis</tp:taxon-name-part></tp:taxon-name><comment>Hassl., Repert. Spec. Nov. Regni Veg. 16: 228–229. 1919. Type: Paraguay, Lake Ypacaray, <italic>Hassler 12460</italic> (lectotype, designated here from the syntypes: G! [00381578]; isolectotypes: C! [10012111], E! [00531190], G! [00381577], K! [000502900], S! [S-R-9701]).</comment></tp:nomenclature-citation><tp:nomenclature-citation><tp:taxon-name>
                  <tp:taxon-name-part taxon-name-part-type="genus" reg="Dioclea">Dioclea</tp:taxon-name-part> <tp:taxon-name-part taxon-name-part-type="species" reg="altissima">altissima</tp:taxon-name-part></tp:taxon-name><comment>(Vell.) Rock, Legum. Pl. Hawaii: 201. 1920. Type: based on <tp:taxon-name><tp:taxon-name-part taxon-name-part-type="genus" reg="Dolichos">Dolichos</tp:taxon-name-part> <tp:taxon-name-part taxon-name-part-type="species" reg="altissimus">altissimus</tp:taxon-name-part></tp:taxon-name> Vell.</comment></tp:nomenclature-citation></tp:nomenclature-citation-list></tp:nomenclature></tp:taxon-treatment>
