# Supplementary material for: Revisiting the taxonomy of Dioclea and related genera (Leguminosae, Papilionoideae), with new generic circumscriptions
Source: PhytoKeys. 2020 Oct 21;164:67–114. doi: 10.3897/phytokeys.164.55441 (PMC8359005; doi:10.3897/phytokeys.164.55441)
Supplement: XML Treatment for Macropsychanthus [file phytokeys.164.55441-treatment66.xml]

<!DOCTYPE tp:taxon-treatment
  PUBLIC "-//TaxonX//DTD Taxonomic Treatment Publishing DTD v0 20100105//EN" "tax-treatment-NSO.dtd">
<tp:taxon-treatment xmlns:tp="http://www.plazi.org/taxpub"><tp:treatment-meta><kwd-group><label>Taxon classification</label><kwd><named-content xmlns:xlink="http://www.w3.org/1999/xlink" content-type="kingdom">Plantae</named-content></kwd><kwd><named-content xmlns:xlink="http://www.w3.org/1999/xlink" content-type="order">Fabales</named-content></kwd><kwd><named-content xmlns:xlink="http://www.w3.org/1999/xlink" content-type="family">Fabaceae</named-content></kwd></kwd-group><mixed-citation publication-type="journal"><person-group><name><surname>de Queiroz</surname><given-names>Luciano Paganucci</given-names></name><name><surname>Snak</surname><given-names>Cristiane</given-names></name></person-group><article-title>Revisiting the taxonomy of <italic><tp:taxon-name><tp:taxon-name-part taxon-name-part-type="genus" reg="Dioclea">Dioclea</tp:taxon-name-part></tp:taxon-name></italic> and related genera (<tp:taxon-name><tp:taxon-name-part taxon-name-part-type="family">Leguminosae</tp:taxon-name-part></tp:taxon-name>, <tp:taxon-name><tp:taxon-name-part taxon-name-part-type="subfamily">Papilionoideae</tp:taxon-name-part></tp:taxon-name>), with new generic circumscriptions</article-title><source>PhytoKeys</source><day>21</day><month>10</month><year>2020</year><volume>164</volume><fpage>67</fpage><lpage>114</lpage><pub-id pub-id-type="doi">10.3897/phytokeys.164.55441</pub-id></mixed-citation></tp:treatment-meta><tp:nomenclature><label>4.2.</label><tp:taxon-name><object-id xmlns:xlink="http://www.w3.org/1999/xlink" content-type="arpha" xlink:type="simple">5137A6FB-CA82-5B1D-84EC-057831869FA2</object-id>
              <tp:taxon-name-part taxon-name-part-type="genus" reg="Macropsychanthus">Macropsychanthus</tp:taxon-name-part>
            </tp:taxon-name><tp:taxon-authority>subg. Platylobium (Benth.) L.P. Queiroz</tp:taxon-authority><tp:nomenclature-citation-list><tp:nomenclature-citation><tp:taxon-name>
                  <tp:taxon-name-part taxon-name-part-type="genus" reg="Dioclea">Dioclea</tp:taxon-name-part> <tp:taxon-name-part taxon-name-part-type="infraspecific-rank">sect.</tp:taxon-name-part> <tp:taxon-name-part taxon-name-part-type="section" reg="Platylobium">Platylobium</tp:taxon-name-part></tp:taxon-name><comment>Benth., Fl. Bras. 15(1): 164. 1859.</comment></tp:nomenclature-citation><tp:nomenclature-citation><tp:taxon-name>
                  <tp:taxon-name-part taxon-name-part-type="genus" reg="Dioclea">Dioclea</tp:taxon-name-part> <tp:taxon-name-part taxon-name-part-type="infraspecific-rank">sect.</tp:taxon-name-part> <tp:taxon-name-part taxon-name-part-type="section" reg="Macrocarpon">Macrocarpon</tp:taxon-name-part></tp:taxon-name><comment>Amshoff, Meded. Bot. Mus. Herb. Rijks Univ. Utrecht 52: 68. 1939. Type [designated by <xref ref-type="bibr" rid="B40">Maxwell, 2011</xref>]: <tp:taxon-name><tp:taxon-name-part taxon-name-part-type="genus" reg="Dioclea">Dioclea</tp:taxon-name-part> <tp:taxon-name-part taxon-name-part-type="species" reg="macrocarpa">macrocarpa</tp:taxon-name-part></tp:taxon-name> Huber.</comment></tp:nomenclature-citation><tp:nomenclature-citation><tp:taxon-name>
                  <tp:taxon-name-part taxon-name-part-type="genus" reg="Dioclea">Dioclea</tp:taxon-name-part> <tp:taxon-name-part taxon-name-part-type="infraspecific-rank">subg.</tp:taxon-name-part> <tp:taxon-name-part taxon-name-part-type="subgenus" reg="Platylobium">Platylobium</tp:taxon-name-part></tp:taxon-name><comment>(Benth.) R.H. Maxwell, Novon 21(2): 232, 2011. Type: based on <tp:taxon-name><tp:taxon-name-part taxon-name-part-type="genus" reg="Dioclea">Dioclea</tp:taxon-name-part> <tp:taxon-name-part taxon-name-part-type="infraspecific-rank">sect.</tp:taxon-name-part> <tp:taxon-name-part taxon-name-part-type="section" reg="Platylobium">Platylobium</tp:taxon-name-part></tp:taxon-name> Benth.</comment></tp:nomenclature-citation></tp:nomenclature-citation-list></tp:nomenclature><tp:treatment-sec sec-type="material" id="SECID0EELFK"><title>Type.</title><p>[designated by <xref ref-type="bibr" rid="B40">Maxwell, 2011</xref>]: <italic><tp:taxon-name><tp:taxon-name-part taxon-name-part-type="genus" reg="Dioclea">Dioclea</tp:taxon-name-part> <tp:taxon-name-part taxon-name-part-type="species" reg="bicolor">bicolor</tp:taxon-name-part></tp:taxon-name></italic> Benth. Stipules basifixed, not prolonged below their insertion. Leaves estipellate. Fruit flat, compressed and elastically dehiscent, with twisting woody valves, rarely indehiscent or passively dehiscent and turgid (<italic><tp:taxon-name><tp:taxon-name-part taxon-name-part-type="genus" reg="Macropsychanthus">M.</tp:taxon-name-part> <tp:taxon-name-part taxon-name-part-type="species" reg="ruddiae">ruddiae</tp:taxon-name-part></tp:taxon-name></italic>). Seeds with a short and oblong hilum (Fig. <xref ref-type="fig" rid="F3">3 G–J</xref>).</p><p>This subgenus fits the circumscription of <tp:taxon-name><tp:taxon-name-part taxon-name-part-type="genus" reg="Dioclea">Dioclea</tp:taxon-name-part> <tp:taxon-name-part taxon-name-part-type="infraspecific-rank">subg.</tp:taxon-name-part> <tp:taxon-name-part taxon-name-part-type="subgenus" reg="Platylobium">Platylobium</tp:taxon-name-part></tp:taxon-name> (sensu <xref ref-type="bibr" rid="B40">Maxwell, 2011</xref>) with the transfer of <italic><tp:taxon-name><tp:taxon-name-part taxon-name-part-type="genus" reg="Macropsycanthus">Macropsycanthus</tp:taxon-name-part> <tp:taxon-name-part taxon-name-part-type="species" reg="huberi">huberi</tp:taxon-name-part></tp:taxon-name></italic> to the section <tp:taxon-name><tp:taxon-name-part taxon-name-part-type="section" reg="Macropsycanthus">Macropsycanthus</tp:taxon-name-part></tp:taxon-name>.</p><p>Nine species are known from South America, centred in the Amazon and Guyana region and three species extend southward into the Cerrado biome in central Brazil.</p></tp:treatment-sec><tp:treatment-sec><!--Section generated to contain objects referenced in tp:taxon-treatment.--><fig id="F3" position="float" orientation="portrait"><object-id xmlns:xlink="http://www.w3.org/1999/xlink" content-type="doi" xlink:type="simple">10.3897/phytokeys.164.55441.figure3</object-id><object-id xmlns:xlink="http://www.w3.org/1999/xlink" content-type="arpha" xlink:type="simple">B4B64716-85A8-5C29-BA8E-DA6FD3BF3F71</object-id><label>Figure 3.</label><caption><p>Representatives of the clade B. <tp:taxon-name><tp:taxon-name-part taxon-name-part-type="genus" reg="Macropsychanthus">Macropsychanthus</tp:taxon-name-part> <tp:taxon-name-part taxon-name-part-type="infraspecific-rank">subg.</tp:taxon-name-part> <tp:taxon-name-part taxon-name-part-type="subgenus" reg="Macropsychanthus">Macropsychanthus</tp:taxon-name-part></tp:taxon-name> (<bold>A–F</bold>). <italic><tp:taxon-name><tp:taxon-name-part taxon-name-part-type="genus" reg="Macropsychanthus">Macropsychanthus</tp:taxon-name-part> <tp:taxon-name-part taxon-name-part-type="species" reg="grandiflorus">grandiflorus</tp:taxon-name-part></tp:taxon-name></italic> (Mart. ex Benth.) L.P. Queiroz &amp; Snak <bold>A</bold> flowering vine (from <italic>Queiroz 15227</italic>). <italic><tp:taxon-name><tp:taxon-name-part taxon-name-part-type="genus" reg="Macropsychanthus">Macropsychanthus</tp:taxon-name-part> <tp:taxon-name-part taxon-name-part-type="species" reg="marginatus">marginatus</tp:taxon-name-part></tp:taxon-name></italic> (Benth.) L.P. Queiroz &amp; Snak <bold>B</bold> mature fruit showing dehiscence through the lower suture only <bold>C</bold> one of the valves removed to show the seeds with a long linear hilum (arrow; from <italic>Queiroz 15225</italic>). <italic><tp:taxon-name><tp:taxon-name-part taxon-name-part-type="genus" reg="Macropsychanthus">Macropsychanthus</tp:taxon-name-part> <tp:taxon-name-part taxon-name-part-type="species" reg="edule">edule</tp:taxon-name-part></tp:taxon-name></italic> (Kuhlm.) L.P. Queiroz &amp; Snak <bold>D</bold> the indehiscent and fleshy fruit decahing to release the seeds (from <italic>Popovkin 1546</italic>). <tp:taxon-name><tp:taxon-name-part taxon-name-part-type="genus" reg="Macropsychanthus">Macropsychanthus</tp:taxon-name-part> <tp:taxon-name-part taxon-name-part-type="species" reg="lauterbachii">lauterbachii</tp:taxon-name-part> <tp:taxon-name-part taxon-name-part-type="authority">Harms</tp:taxon-name-part> <tp:taxon-name-part taxon-name-part-type="infraspecific-rank">var.</tp:taxon-name-part> <tp:taxon-name-part taxon-name-part-type="variety" reg="lauterbachii">lauterbachii</tp:taxon-name-part></tp:taxon-name><bold>E</bold> giant flowers with bluish petals (unvouchered). <italic><tp:taxon-name><tp:taxon-name-part taxon-name-part-type="genus" reg="Macropsychanthus">Macropsychanthus</tp:taxon-name-part> <tp:taxon-name-part taxon-name-part-type="species" reg="megacarpus">megacarpus</tp:taxon-name-part></tp:taxon-name></italic> (Rolfe) L.P. Queiroz &amp; Snak <bold>F</bold> flower (from <italic>Queiroz 10135</italic>). <tp:taxon-name><tp:taxon-name-part taxon-name-part-type="genus" reg="Macropsychanthus">Macropsychanthus</tp:taxon-name-part> <tp:taxon-name-part taxon-name-part-type="infraspecific-rank">subg.</tp:taxon-name-part> <tp:taxon-name-part taxon-name-part-type="subgenus" reg="Platylobium">Platylobium</tp:taxon-name-part></tp:taxon-name> (<bold>G–J</bold>). <italic><tp:taxon-name><tp:taxon-name-part taxon-name-part-type="genus" reg="Macropsychanthus">Macropsychanthus</tp:taxon-name-part> <tp:taxon-name-part taxon-name-part-type="species" reg="scabrus">scabrus</tp:taxon-name-part></tp:taxon-name></italic> (Rich.) L.P. Queiroz &amp; Snak <bold>G</bold> flowers (from <italic>Cardoso 2907</italic>). <italic><tp:taxon-name><tp:taxon-name-part taxon-name-part-type="genus" reg="Macropsychanthus">Macropsychanthus</tp:taxon-name-part> <tp:taxon-name-part taxon-name-part-type="species" reg="bicolor">bicolor</tp:taxon-name-part></tp:taxon-name></italic> (Benth.) L.P. Queiroz &amp; Snak <bold>H</bold> part of the pseudoracemous inflorescence <bold>I</bold> mature (left) and dehisced (right) fruits <bold>J</bold> seed, showing the short hilum (arrow; from <italic>Queiroz 15874</italic>). Photos <bold>A–C, F, H–J</bold>: L.P. Queiroz; D: A. Popovkin; <bold>E</bold>: A.D. Poulsen; <bold>G</bold>: D. Cardoso.</p></caption><graphic xmlns:xlink="http://www.w3.org/1999/xlink" xlink:href="phytokeys-164-067-g003.jpg" position="float" orientation="portrait" xlink:type="simple" id="oo_465931.jpg"><uri content-type="original_file" xlink:type="simple">https://binary.pensoft.net/fig/465931</uri></graphic></fig></tp:treatment-sec><ref-list><ref id="B40"><mixed-citation xmlns:xlink="http://www.w3.org/1999/xlink" xlink:type="simple"><person-group><name name-style="western"><surname>Maxwell</surname><given-names>RH</given-names></name></person-group> (<year>2011</year>) <article-title>New species and notes in the genus <italic><tp:taxon-name><tp:taxon-name-part taxon-name-part-type="genus">Dioclea</tp:taxon-name-part></tp:taxon-name></italic> s.l. (<tp:taxon-name><tp:taxon-name-part taxon-name-part-type="family">Fabaceae</tp:taxon-name-part></tp:taxon-name>, subtribe <tp:taxon-name>Diocleinae</tp:taxon-name>).</article-title><source>Novon</source><volume>21</volume>(<issue>2</issue>): <fpage>226</fpage>–<lpage>243</lpage>. <ext-link xlink:type="simple" ext-link-type="doi" xlink:href="10.3417/2002014">https://doi.org/10.3417/2002014</ext-link></mixed-citation></ref></ref-list></tp:taxon-treatment>
