# Supplementary material for: Revisiting the taxonomy of Dioclea and related genera (Leguminosae, Papilionoideae), with new generic circumscriptions
Source: PhytoKeys. 2020 Oct 21;164:67–114. doi: 10.3897/phytokeys.164.55441 (PMC8359005; doi:10.3897/phytokeys.164.55441)
Supplement: XML Treatment for Macropsychanthus scabrus [file phytokeys.164.55441-treatment76.xml]

<!DOCTYPE tp:taxon-treatment
  PUBLIC "-//TaxonX//DTD Taxonomic Treatment Publishing DTD v0 20100105//EN" "tax-treatment-NSO.dtd">
<tp:taxon-treatment xmlns:tp="http://www.plazi.org/taxpub"><tp:treatment-meta><kwd-group><label>Taxon classification</label><kwd><named-content xmlns:xlink="http://www.w3.org/1999/xlink" content-type="kingdom">Plantae</named-content></kwd><kwd><named-content xmlns:xlink="http://www.w3.org/1999/xlink" content-type="order">Fabales</named-content></kwd><kwd><named-content xmlns:xlink="http://www.w3.org/1999/xlink" content-type="family">Fabaceae</named-content></kwd></kwd-group><mixed-citation publication-type="journal"><person-group><name><surname>de Queiroz</surname><given-names>Luciano Paganucci</given-names></name><name><surname>Snak</surname><given-names>Cristiane</given-names></name></person-group><article-title>Revisiting the taxonomy of <italic><tp:taxon-name><tp:taxon-name-part taxon-name-part-type="genus" reg="Dioclea">Dioclea</tp:taxon-name-part></tp:taxon-name></italic> and related genera (<tp:taxon-name><tp:taxon-name-part taxon-name-part-type="family">Leguminosae</tp:taxon-name-part></tp:taxon-name>, <tp:taxon-name><tp:taxon-name-part taxon-name-part-type="subfamily">Papilionoideae</tp:taxon-name-part></tp:taxon-name>), with new generic circumscriptions</article-title><source>PhytoKeys</source><day>21</day><month>10</month><year>2020</year><volume>164</volume><fpage>67</fpage><lpage>114</lpage><pub-id pub-id-type="doi">10.3897/phytokeys.164.55441</pub-id></mixed-citation></tp:treatment-meta><tp:nomenclature><label>4.2.9.1.</label><tp:taxon-name><object-id xmlns:xlink="http://www.w3.org/1999/xlink" content-type="arpha" xlink:type="simple">80B390BE-8A58-512A-9221-C829C83BEF3F</object-id>
              <tp:taxon-name-part taxon-name-part-type="genus" reg="Macropsychanthus">Macropsychanthus</tp:taxon-name-part>
              <tp:taxon-name-part taxon-name-part-type="species" reg="scabrus">scabrus</tp:taxon-name-part>
            </tp:taxon-name><tp:taxon-authority>(Rich.) L.P. Queiroz &amp; Snak var. scabrus</tp:taxon-authority><tp:nomenclature-citation-list><tp:nomenclature-citation><tp:taxon-name>
                  <tp:taxon-name-part taxon-name-part-type="genus" reg="Dioclea">Dioclea</tp:taxon-name-part> <tp:taxon-name-part taxon-name-part-type="species" reg="elliptica">elliptica</tp:taxon-name-part></tp:taxon-name><comment>R.H. Maxwell, Ann. Missouri Bot. Gard. 77(3): 578. 1990, nom. inval. (nom. nud.).</comment></tp:nomenclature-citation></tp:nomenclature-citation-list></tp:nomenclature><tp:treatment-sec sec-type="notes" id="SECID0EAEGK"><title>Note.</title><p><xref ref-type="bibr" rid="B35">Maxwell (1969)</xref> proposed the name <italic><tp:taxon-name><tp:taxon-name-part taxon-name-part-type="genus" reg="Dioclea">Dioclea</tp:taxon-name-part> <tp:taxon-name-part taxon-name-part-type="species" reg="elliptica">elliptica</tp:taxon-name-part></tp:taxon-name></italic> in his Ph.D. dissertation, using as the type the specimen <italic>de la Cruz 3090</italic> from Essequibo, Guyana. That dissertation is not considered an effective publication, however, under ICN Article 30.9 (<xref ref-type="bibr" rid="B65">Turland et al. 2018</xref>). It was later published as a synonym of <italic><tp:taxon-name><tp:taxon-name-part taxon-name-part-type="genus" reg="Dioclea">D.</tp:taxon-name-part> <tp:taxon-name-part taxon-name-part-type="species" reg="scabra">scabra</tp:taxon-name-part></tp:taxon-name></italic> by <xref ref-type="bibr" rid="B39">Maxwell (1990)</xref>, but with no description, thus being a nomen nudum (ICN Art. 38.1, <xref ref-type="bibr" rid="B65">Turland et al. 2018</xref>).</p></tp:treatment-sec><ref-list><ref id="B35"><mixed-citation xmlns:xlink="http://www.w3.org/1999/xlink" xlink:type="simple"><person-group><name name-style="western"><surname>Maxwell</surname><given-names>RH</given-names></name></person-group> (<year>1969</year>) The genus <tp:taxon-name><tp:taxon-name-part taxon-name-part-type="genus">Dioclea</tp:taxon-name-part></tp:taxon-name> (<tp:taxon-name><tp:taxon-name-part taxon-name-part-type="family">Fabaceae</tp:taxon-name-part></tp:taxon-name>) in the New World. PhD Dissertation, Southern Illinois University, Carbondale, U.S.A.</mixed-citation></ref><ref id="B65"><mixed-citation xmlns:xlink="http://www.w3.org/1999/xlink" xlink:type="simple"><person-group><name name-style="western"><surname>Turland</surname><given-names>NJ</given-names></name><name name-style="western"><surname>Wiersema</surname><given-names>JH</given-names></name><name name-style="western"><surname>Barrie</surname><given-names>FR</given-names></name><name name-style="western"><surname>Greuter</surname><given-names>W</given-names></name><name name-style="western"><surname>Hawksworth</surname><given-names>DL</given-names></name><name name-style="western"><surname>Herendeen</surname><given-names>PS</given-names></name><name name-style="western"><surname>Knapp</surname><given-names>S</given-names></name><name name-style="western"><surname>Kusber</surname><given-names>W-H</given-names></name><name name-style="western"><surname>Li</surname><given-names>D-Z</given-names></name><name name-style="western"><surname>Marhold</surname><given-names>K</given-names></name><name name-style="western"><surname>May</surname><given-names>TW</given-names></name><name name-style="western"><surname>McNeill</surname><given-names>J</given-names></name><name name-style="western"><surname>Monro</surname><given-names>AM</given-names></name><name name-style="western"><surname>Prado</surname><given-names>J</given-names></name><name name-style="western"><surname>Price</surname><given-names>MJ</given-names></name><name name-style="western"><surname>Smith</surname><given-names>GF</given-names></name></person-group> (<year>2018</year>) International Code of Nomenclature for algae, fungi, and plants (Shenzhen Code) adopted by the Nineteenth International Botanical Congress Shenzhen, China, July 2017. Regnum Vegetabile 159. <ext-link xlink:type="simple" ext-link-type="doi" xlink:href="10.12705/Code.2018">https://doi.org/10.12705/Code.2018</ext-link></mixed-citation></ref><ref id="B39"><mixed-citation xmlns:xlink="http://www.w3.org/1999/xlink" xlink:type="simple"><person-group><name name-style="western"><surname>Maxwell</surname><given-names>RH</given-names></name></person-group> (<year>1990</year>) <article-title>A new combination in <italic><tp:taxon-name><tp:taxon-name-part taxon-name-part-type="genus">Dioclea</tp:taxon-name-part></tp:taxon-name></italic> Kunth (<tp:taxon-name><tp:taxon-name-part taxon-name-part-type="family">Fabaceae</tp:taxon-name-part></tp:taxon-name> – <tp:taxon-name>Diocleinae</tp:taxon-name>) from the clarification of <italic><tp:taxon-name><tp:taxon-name-part taxon-name-part-type="genus">D.</tp:taxon-name-part> <tp:taxon-name-part taxon-name-part-type="species">glabra</tp:taxon-name-part></tp:taxon-name></italic> Bentham, Flora Brasiliensis.</article-title><source>Annals of the Missouri Botanical Garden</source><volume>77</volume>(<issue>3</issue>): <fpage>578</fpage>–<lpage>583</lpage>. <ext-link xlink:type="simple" ext-link-type="doi" xlink:href="10.2307/2399522">https://doi.org/10.2307/2399522</ext-link></mixed-citation></ref></ref-list></tp:taxon-treatment>
