# Supplementary material for: Revisiting the taxonomy of Dioclea and related genera (Leguminosae, Papilionoideae), with new generic circumscriptions
Source: PhytoKeys. 2020 Oct 21;164:67–114. doi: 10.3897/phytokeys.164.55441 (PMC8359005; doi:10.3897/phytokeys.164.55441)
Supplement: XML Treatment for Macropsychanthus scabrus [file phytokeys.164.55441-treatment78.xml]

<!DOCTYPE tp:taxon-treatment
  PUBLIC "-//TaxonX//DTD Taxonomic Treatment Publishing DTD v0 20100105//EN" "tax-treatment-NSO.dtd">
<tp:taxon-treatment xmlns:tp="http://www.plazi.org/taxpub"><tp:treatment-meta><kwd-group><label>Taxon classification</label><kwd><named-content xmlns:xlink="http://www.w3.org/1999/xlink" content-type="kingdom">Plantae</named-content></kwd><kwd><named-content xmlns:xlink="http://www.w3.org/1999/xlink" content-type="order">Fabales</named-content></kwd><kwd><named-content xmlns:xlink="http://www.w3.org/1999/xlink" content-type="family">Fabaceae</named-content></kwd></kwd-group><mixed-citation publication-type="journal"><person-group><name><surname>de Queiroz</surname><given-names>Luciano Paganucci</given-names></name><name><surname>Snak</surname><given-names>Cristiane</given-names></name></person-group><article-title>Revisiting the taxonomy of <italic><tp:taxon-name><tp:taxon-name-part taxon-name-part-type="genus" reg="Dioclea">Dioclea</tp:taxon-name-part></tp:taxon-name></italic> and related genera (<tp:taxon-name><tp:taxon-name-part taxon-name-part-type="family">Leguminosae</tp:taxon-name-part></tp:taxon-name>, <tp:taxon-name><tp:taxon-name-part taxon-name-part-type="subfamily">Papilionoideae</tp:taxon-name-part></tp:taxon-name>), with new generic circumscriptions</article-title><source>PhytoKeys</source><day>21</day><month>10</month><year>2020</year><volume>164</volume><fpage>67</fpage><lpage>114</lpage><pub-id pub-id-type="doi">10.3897/phytokeys.164.55441</pub-id></mixed-citation></tp:treatment-meta><tp:nomenclature><label>4.2.9.3.</label><tp:taxon-name><object-id xmlns:xlink="http://www.w3.org/1999/xlink" content-type="arpha" xlink:type="simple">31CE3431-43E2-56C7-BC44-F3C99F8D0B88</object-id>
              <tp:taxon-name-part taxon-name-part-type="genus" reg="Macropsychanthus">Macropsychanthus</tp:taxon-name-part>
              <tp:taxon-name-part taxon-name-part-type="species" reg="scabrus">scabrus</tp:taxon-name-part>
              <object-id xmlns:xlink="http://www.w3.org/1999/xlink" content-type="ipni" xlink:type="simple">urn:lsid:ipni.org:names:77212345-1</object-id>
            </tp:taxon-name><tp:taxon-authority>var. schulzii (R.H. Maxwell) L.P. Queiroz &amp; Snak</tp:taxon-authority><tp:taxon-status xmlns:xlink="http://www.w3.org/1999/xlink" xlink:type="simple">comb. nov.</tp:taxon-status><tp:nomenclature-citation-list><tp:nomenclature-citation><tp:taxon-name><tp:taxon-name-part taxon-name-part-type="genus" reg="Dioclea"/> <tp:taxon-name-part taxon-name-part-type="species" reg="scabra"/> <tp:taxon-name-part taxon-name-part-type="infraspecific-rank"/> <tp:taxon-name-part taxon-name-part-type="variety" reg="schulzii"/></tp:taxon-name><comment>Basionym: <tp:taxon-name><tp:taxon-name-part taxon-name-part-type="genus" reg="Dioclea">Dioclea</tp:taxon-name-part> <tp:taxon-name-part taxon-name-part-type="species" reg="scabra">scabra</tp:taxon-name-part> <tp:taxon-name-part taxon-name-part-type="infraspecific-rank">var.</tp:taxon-name-part> <tp:taxon-name-part taxon-name-part-type="variety" reg="schulzii">schulzii</tp:taxon-name-part></tp:taxon-name> R.H. Maxwell, Ann. Missouri Bot. Gard. 77(3): 581. 1990. Type: Guyana, Essequibo, Potaro, <italic>Atkinson 116</italic> (holotype: BM! [000931781]; isotypes: NY! [01365181], US). </comment></tp:nomenclature-citation></tp:nomenclature-citation-list></tp:nomenclature></tp:taxon-treatment>
